# Supplementary material for: Duplex ultrasound findings and clinical outcomes of carotid restenosis after carotid endarterectomy
Source: PLoS One. 2020 Dec 29;15(12):e0244544. doi: 10.1371/journal.pone.0244544 (PMC7771870; doi:10.1371/journal.pone.0244544)
Supplement: S1 File — (XLSX) [file pone.0244544.s001.xlsx]

## Sheet: Sheet2
No	Sex	age	BMI	OP_side	Both	Patients	Preop_Sx	Preop_stenosis	Contra_stenosis	Smoking	cancer	DM	HTN	Dyslipidemia	CKD	PAD	OP_Method	shunt	Anesthesia	CAD	Periop_heartTx	fuperiod	fudeath	survival	Periop_stroke	Periop_Minorstroke	Late_stroke	Late_minor	Late_major	Late_CLstroke	stroke_free_DUR	ReSt_Deg	ReStLoc	ReStChar	Pre_Ste_Cat	ReSt_Deg_Cat	ReSt_Free	ICAPSV	V2V1ratio	Restenosis	Occ_Sx	RestenosisSx	All_stroke_ipsi	ReTr_Met	ReTreat	ReTr_Free	ReTr_fu
1	0	58	22.98	1	1	1	1	85	75	1	0	0	0	0	0	0	8	0	2	0	0	158.4	0	158	0	0	0	0	0	0	158.4	54	dist patch	fibrotic	2		125	877	7.3	1	0	0	0		0	158.4
2	1	55	24.43	1	1	1	0	81	25	0	0	0	1	0	0	0	5	0	2	0	0	41.5	0	42	0	0	0	0	0	0	41.5				2		42			0			0		0	42
4	0	53	23.38	2	1	1	0	95	40	1	0	0	1	1	0	0	8	0	2	1	1	158.9	0	159	0	0	0	0	0	0	158.9				2		159			0			0		0	159
6	0	59	24.7	2	1	1	0	60	20	1	1	0	1	0	0	0	8	0	2	0	0	131.9	1	21	0	0	0	0	0	0	20.8				2		132			0			0		0	132
7	0	54	24.77	2	1	1	1	65	100	1	0	1	1	1	0	0	8	1	2	0	0	72	0	72	0	0	0	0	0	0	72				2		72			0			0		0	72
8	0	60	27.88	2	1	1	1	70	35	1	0	0	1	1	0	0	8	0	2	0	0	153.9	0	154	0	0	0	0	0	0	153.9				2		154			0			0		0	154
9	0	57	26.9	1	1	1	1	81		1	0	0	1	1	0	0	8	0	2	0	0	88.9	0	89	0	0	0	0	0	0	88.9				2		89			0			0		0	89
10	0	60	27.73	2	2	1	1	95	70	1	0	0	1	1	0	1	8	0	2	0	1	150.5	0	151	0	0	0	0	0	0	150.5				2		151			0			0		0	151
11	0	60	27.73	1	2	2	1	70	0	1	0	0	1	1	0	0	8	0	2	0	0	150.1	0	150	0	0	0	0	0	0	150.1				2		150			0			0		0	150
12	0	54	27.23	1	1	1	1	85		1	0	0	1	1	0	0	8	0	2	1	1	144.5	0	145	0	0	0	0	0	1	144.5	80	dist patch	fibrotic	2	3	104.4	594.7	7	1	0	0	0	1	1	105	105
13	0	52	26.27	2	1	1	1	70	35	0	0	1	1	1	0	0	5	0	2	0	0	148.6	0	149	0	0	0	1	0	0	148.6				2		149			0			0		0	149
14	0	54	19.82	1	1	1	0	70	45	1	0	1	1	1	0	0	5	0	2	0	0	149.1	0	149	0	0	0	0	0	0	149.1				2		149			0			0		0	149
15	0	46	24.08	1	1	1	1	85	15	1	0	0	1	0	0	0	8	0	2	0	0	144	0	144	0	0	0	0	0	0	144				2		144			0			0		0	144
16	1	55	23.53	2	1	1	1	80	30	0	0	0	1	1	0	0	8	0	2	0	0	139.4	0	139	0	0	0	0	0	0	139.4	80	dist patch	fibrotic	2	3	92	270	4.5	1	0	0	0	1	1	92	92
17	1	55	21.81	2	1	1	0	80	100	0	0	0	1	1	0	0	8	0	2	1	0	142.1	0	142	0	0	0	0	0	0	142.1	44	dist patch		2	1	142			0	0	0	0		0	142
18	0	56	27.87	2	1	1	0	80	50	1	0	0	1	1	0	0	8	0	2	0	0	137.9	0	138	0	0	0	0	0	0	137.9				2		138			0			0		0	138
19	0	60	23.52	2	1	1	1	75	65	1	0	0	0	1	0	0	8	0	2	0	0	132.9	0	133	0	0	0	0	0	0	132.9				2		133			0			0		0	133
20	0	56	26.26	2	1	1	0	90	40	1	0	1	1	1	0	0	8	0	2	0	0	137.5	0	138	0	0	0	0	0	0	137.5				2		137			0			0		0	137
21	0	56	23.11	1	1	1	0	85	45	1	0	0	1	0	0	0	8	0	2	0	0	140.1	0	140	0	0	0	0	0	0	140.1				2		140			0			0		0	140
22	0	59	31.14	2	1	1	0	60	100	0	0	0	0	1	0	0	8	0	2	0	0	49.4	0	49	0	0	0	0	0	0	49.4				2		49			0			0		0	49
23	0	50	23.4	2	1	1	1	55	40	1	0	0	1	1	0	0	8	0	2	0	0	135	0	135	0	0	0	0	0	0	135				2		135			0			0		0	135
24	0	58	23.31	2	1	1	0	65	40	1	0	0	1	1	0	0	8	0	2	0	0	136	0	136	0	0	0	0	0	0	136				2		136			0			0		0	136
25	0	59	19.3	2	1	1	1	78	40	1	0	0	1	1	0	0	8	1	2	0	0	130.4	0	130	0	0	0	0	0	0	130.4				2		130			0			0		0	130
26	0	57	23.74	2	1	1	1	82	30	1	0	0	1	1	0	0	8	0	2	0	0	132.7	0	133	0	0	0	0	0	0	132.7				2		133			0			0		0	133
28	0	56	26.22	1	1	1	1	80	25	1	1	0	0	1	0	0	8	0	2	0	0	131.6	1	29	0	0	0	0	0	0	28.9				2		132			0			0		0	132
29	0	60	18.95	2	1	1	1	93	100	1	0	0	0	1	0	0	8	1	1	0	0	125.3	0	125	0	0	0	0	0	0	125.3				2		125			0			0		0	125
30	0	56	26.95	2	2	1	0	60	65	1	1	0	1	0	0	0	5	0	2	0	0	99	1	25	0	0	0	0	0	0	24.9				2		99			0			0		0	99
31	0	58	26.09	2	1	1	0	70	45	1	1	1	1	1	1	1	8	0	2	0	0	130.6	1	122	0	0	0	0	0	0	121.8				2		131			0			0		0	131
33	0	51	25.89	1	1	1	1	80		1	0	1	1	1	0	0	8	1	1	0	0	124.1	0	124	0	0	0	0	0	0	124.1				2		124			0			0		0	124
34	0	58	24.17	2	1	1	0	75	0	1	0	0	1	1	1	0	8	0	2	0	0	125.9	0	126	0	0	0	0	0	0	125.9				2		126			0			0		0	126
35	0	55	26.7	2	1	1	0	65	45	1	0	0	1	1	0	0	8	1	1	0	0	123.9	0	124	0	0	0	0	0	0	123.9	32	dist patch		2	1	124			0			0		0	124
36	0	57	23.34	2	1	1	0	75	55	1	0	1	1	1	0	1	8	1	2	0	0	122.9	0	123	0	0	0	0	0	0	122.9	40	dist patch		2	1	123			0			0		0	123
37	0	47	25.16	1	2	1	1	79	65	1	0	0	1	0	1	0	8	1	1	0	0	124.6	0	125	0	0	0	0	0	0	124.6				2		125			0			0		0	125
38	0	60	20.31	1	1	1	1	84	40	1	0	1	1	1	0	0	8	1	1	0	0	121.4	0	121	0	0	0	0	0	0	121.4				2		121			0			0		0	121
39	0	46	23.09	2	1	1	1	81	35	0	0	0	1	1	1	0	8	1	1	0	0	78.6	0	79	0	0	0	0	0	0	78.6				2		79			0			0		0	79
40	0	47	25.03	2	2	2	0	70	0	1	0	0	1	0	1	0	8	1	1	0	0	123.3	0	123	0	0	0	0	0	0	123.3	83	dist patch	echolucent plaqu	2	3	15.1	132	3.3	1	0	0	0	1	1	16	16
41	0	53	22.44	2	1	1	0	60	50	1	0	1	0	1	0	0	8	1	1	0	0	117.6	0	118	0	0	0	0	0	0	117.6				2		118			0			0		0	118
42	0	57	31.22	1	1	1	1	75	35	0	0	1	1	0	0	0	8	1	1	1	1	119.5	0	120	0	0	0	0	0	0	119.5				2		120			0			0		0	120
43	0	59	25.94	1	1	1	0	84	0	1	0	0	1	0	0	0	8	0	2	0	0	47.6	0	48	0	0	0	0	0	0	47.6				2		48			0			0		0	48
44	1	45	22.02	1	1	1	1	40	10	0	0	0	0	1	0	0	8	1	1	0	0	100.4	0	100	0	0	0	0	0	0	100.4				1		100			0			0		0	100
45	0	60	22.81	1	1	1	1	76.5	10	0	0	0	1	0	0	0	1	1	1	0	0	110.1	0	110	0	0	0	0	0	0	110.1	50	dist patch	fibrotic	2	2	109.9	213	5.3	1	0	0	0		0	110
46	0	53	28.97	1	1	1	0	80	30	0	0	0	1	1	0	0	8	1	1	0	0	113.1	0	113	0	0	0	0	0	0	113.1				2		113			0			0		0	113
47	0	58	25.21	1	1	1	0	87		1	0	1	1	1	1	0	8	1	1	1	1	53.5	0	54	0	0	0	0	0	0	53.5				2		54			0			0		0	54
48	0	60	22.43	1	1	1	0	69	29	0	1	0	1	1	0	0	8	1	1	0	0	51.5	1	50	0	0	0	0	0	0	50				2		51			0			0		0	51
50	0	60	23.34	2	1	1	1	85	50	1	0	0	0	0	0	0	8	1	1	0	0	106.2	0	106	0	0	0	0	0	0	106.2				2		106			0			0		0	106
51	1	54	20.83	1	1	1	1	75	35	1	0	1	1	1	1	1	8	1	1	0	0	70.2	0	70	0	0	0	0	0	0	70.2				2		70			0			0		0	70
52	0	58	24.18	2	1	1	1	70	30	1	1	0	0	0	0	0	8	0	2	0	0	67.7	1	69	0	0	0	0	0	0	69.3				2		68			0			0		0	68
53	1	59	21.99	2	1	1	0	70	50	0	1	0	1	1	0	0	8	1	1	0	0	103	1	66	0	0	0	0	0	0	66.2				2		103			0			0		0	103
54	0	42	22.95	2	1	1	1	73.6	25	1	0	1	0	1	0	0	8	1	1	0	0	93.4	0	93	0	0	0	0	0	0	93.4	85	dist patch		2	3	68.8			1	0	0	0	2	1	18	18
55	0	59	26.56	2	2	1	0	80	70	1	0	0	0	0	0	0	8	1	1	0	0	101.1	0	101	0	0	0	0	0	0	101.1				2		101			0			0		0	101
56	0	49	32.41	2	2	1	0	70	30	1	0	0	0	0	0	0	8	1	1	1	1	59.2	0	59	0	0	0	0	0	0	59.2				2		59			0			0		0	59
57	1	55	29.83	2	1	1	1	85.7	59	0	0	0	1	1	0	0	8	1	2	0	0	100.7	0	101	0	0	1	0	0	0	6	80	dist patch		2	3	5.7	166	2	1	1	1	1	1	1	6	6
58	0	59	20.49	2	1	1	0	75	35	1	0	0	0	0	0	0	8	1	1	0	0	97.8	0	98	0	0	0	0	1	0	97.8				2		98			0			0		0	98
59	0	59	21.52	1	1	1	1	80	0	1	0	1	0	1	0	0	8	1	1	0	0	79.3	0	79	0	0	0	0	0	0	79.3				2		79			0			0		0	79
60	0	58	28.88	1	2	2	0	85	50	1	0	0	1	1	0	0	8	1	1	0	0	66	0	66	0	0	0	0	0	0	66				2		66			0			0		0	66
61	1	55	22.7	1	1	1	0	80	40	1	0	0	1	1	0	0	8	1	1	0	0	93.1	0	93	0	0	0	0	0	0	93.1				2		93			0			0		0	93
62	0	59	23.19	2	1	1	1	80	35	1	0	0	1	1	0	0	8	1	1	0	0	84.3	0	84	0	0	0	0	0	0	84.3				2		84			0			0		0	84
63	0	60	24.03	2	2	1	0	75	65	1	0	0	1	1	0	0	8	1	1	1	1	90.1	0	90	0	0	0	0	0	0	90.1				2		90			0			0		0	90
64	0	60	24.03	1	2	2	0	70	0	1	0	0	1	1	0	0	8	1	1	1	1	89.3	0	89	0	0	0	0	0	0	89.3				2		89			0			0		0	89
65	0	55	22.81	1	2	1	1	90	79	0	0	1	1	0	0	0	8	1	1	0	0	94.8	0	95	0	0	0	0	0	0	94.8	40	bulb		2	1	94.8			0	0	0	0		0	94.8
66	0	60	21.08	2	2	1	0	80	85	1	0	0	1	0	0	0	8	1	1	0	0	60.8	0	61	0	0	0	0	0	0	60.8				2		61			0			0		0	61
67	0	55	22.81	2	2	2	0	79	0	0	0	1	1	0	0	0	8	1	1	0	0	94.6	0	95	0	0	0	0	0	0	94.6				2		95			0			0		0	95
68	0	60	21.08	1	2	2	0	80	0	1	0	0	1	0	0	0	8	1	1	0	0	60.5	0	61	0	0	0	0	0	0	60.5				2		61			0			0		0	61
69	0	58	22.65	1	1	1	1	80	0	1	0	0	1	1	0	0	8	1	1	0	0	88.7	0	89	0	0	0	0	0	0	88.7				2		89			0			0		0	89
70	0	54	23.55	1	1	1	0	70	52	1	0	0	1	1	0	0	8	1	1	1	1	95.1	0	95	0	0	0	0	0	1	95.1				2		95			0			0		0	95
72	1	52	23.24	2	1	1	1	78	30	0	0	0	0	1	0	0	8	1	1	0	0	93.2	0	93	0	0	0	1	0	0	93.2				2		93			0			0		0	93
73	0	57	23.22	2	1	1	0	70	100	0	0	0	0	1	0	0	8	1	1	0	0	71.7	0	72	0	0	0	0	0	0	71.7				2		72			0			0		0	72
74	0	50	22.51	1	1	1	1	80	54	1	0	1	0	1	0	0	8	1	1	0	0	92.2	0	92	0	0	0	0	0	0	92.2				2		92			0			0		0	92
75	0	60	26.56	1	2	2	0	70	0	1	0	0	0	0	0	0	8	1	1	0	0	90.3	0	90	0	0	0	0	0	0	90.3	47	dist patch		2	1	90			0			0		0	90
76	1	59	22.51	2	1	1	1	80	31	0	0	1	1	1	0	0	8	1	1	0	0	84.5	0	85	0	0	0	0	0	0	84.5				2		85			0			0		0	85
77	0	50	32.41	1	2	2	0	70	0	1	0	0	0	0	0	0	8	1	1	1	1	49.8	0	50	0	0	0	0	0	0	49.8				2		50			0			0		0	50
79	0	56	22.34	1	1	1	1	45	0	1	0	0	0	1	0	0	8	1	1	0	0	88.4	0	88	0	0	0	0	0	0	88.4				1		88			0			0		0	88
80	0	55	25.37	1	1	1	0	78	0	1	0	0	1	1	0	0	8	1	1	0	0	87.9	0	88	0	0	0	0	0	0	87.9				2		88			0			0		0	88
82	0	55	22.92	2	1	1	0	60	50	1	0	0	0	1	0	0	8	1	1	0	0	84.9	0	85	0	0	0	0	0	0	84.9				2		85			0			0		0	85
83	1	56	26.87	2	1	1	0	75	20	0	0	0	1	1	1	1	8	1	1	0	0	66.2	0	66	0	0	0	0	0	0	66.2				2		66			0			0		0	66
84	1	53	23.49	2	1	1	0	65	30	0	0	0	1	1	0	0	8	1	1	0	0	80.8	0	81	0	0	0	0	0	0	80.8				2		81			0			0		0	81
85	0	60	21.33	1	1	1	0	67	0	0	0	0	0	1	0	0	8	1	1	0	0	72.6	0	73	0	0	0	0	0	0	72.6	30	bulb		2	1	73			0			0		0	73
86	0	49	23.74	2	1	1	0	80	65	1	0	1	0	1	0	0	8	1	1	1	1	82.4	0	82	0	0	0	0	0	0	82.4				2		82			0			0		0	82
87	0	54	23.23	1	1	1	1	82	32	1	0	0	0	1	0	0	8	1	1	0	0	55.1	0	55	0	0	0	0	0	0	55.1				2		55			0			0		0	55
88	0	60	19.94	1	1	1	1	78	50	1	0	1	0	1	0	0	8	1	1	0	0	81.4	0	81	0	0	0	0	0	0	81.4				2		81			0			0		0	81
89	0	56	25.76	1	1	1	0	66	40	1	0	0	0	1	0	0	8	1	1	0	0	78.9	0	79	0	0	0	0	0	0	78.9				2		79			0			0		0	79
90	0	60	22.7	1	1	1	0	70	30	1	0	0	1	0	0	0	8	1	1	0	0	73.7	0	74	0	0	0	0	0	0	73.7				2		74			0			0		0	74
91	0	59	27.33	2	1	1	0	80	30	1	0	0	1	0	0	0	8	1	1	0	0	78.1	0	78	0	0	0	0	0	0	78.1				2		78			0			0		0	78
93	0	55	26.66	1	1	1	0	65	55	1	0	0	0	0	0	0	8	1	1	0	0	80.6	0	81	0	0	0	0	0	0	80.6				2		81			0			0		0	81
94	1	58	23.77	1	1	1	0	65	45	0	0	1	0	1	0	0	8	0	1	0	0	76.6	0	77	0	0	0	0	0	0	76.6				2		77			0			0		0	77
95	0	58	17.5	2	1	1	0	57	100	1	0	1	0	1	0	0	8	1	1	0	0	79.3	0	79	0	0	0	0	0	0	79.3	42	Prox patch		2	1	79			0	0	0	0		0	79
96	0	57	23.03	1	1	1	0	70	20	1	0	0	0	1	0	0	8	1	1	0	0	79.1	0	79	0	0	0	0	0	0	79.1	25	dist patch		2	1	79			0			0		0	79
98	0	57	22.61	2	1	1	1	59	41	0	0	0	0	1	0	0	8	1	1	0	0	76.7	0	77	0	0	0	0	0	0	76.7				2		77			0			0		0	77
99	1	56	26	2	1	1	1	75	50	0	0	0	1	1	0	0	8	1	1	0	0	61.6	0	62	0	0	0	0	0	0	61.6				2		62			0			0		0	62
100	0	56	26.13	1	1	1	1	73	42	1	0	0	1	1	0	0	8	1	1	0	0	73.7	0	74	0	0	0	0	0	0	73.7				2		74			0			0		0	74
101	0	52	24.94	2	1	1	1	60	0	1	0	1	1	1	0	0	8	1	1	0	0	73.5	0	74	0	0	0	0	0	0	73.5				2		74			0			0		0	74
102	0	58	24.08	2	1	1	0	80	64	1	0	1	1	1	1	0	8	1	1	1	1	70	0	70	0	0	0	0	0	0	70				2		70			0			0		0	70
104	0	57	26.2	2	1	1	0	71	44	0	0	0	1	0	0	1	8	1	1	0	0	60.6	0	61	0	0	0	0	0	0	60.6				2		61			0			0		0	61
107	0	59	24	2	1	1	0	75	70	0	0	1	1	0	0	0	8	1	1	1	1	56.5	0	57	0	0	0	0	0	0	56.5				2		57			0			0		0	57
108	0	51	30.2	1	1	1	0	65	32	1	0	0	1	0	1	0	8	1	1	1	0	56.2	0	56	0	0	0	0	0	0	56.2				2		56			0			0		0	56
109	0	56	20.5	1	2	1	1	80	71	1	0	1	1	0	1	0	8	1	1	0	0	56.5	0	57	0	0	0	0	0	0	56.5				2		57			0			0		0	57
110	0	58	21.3	1	1	1	0	80	0	1	0	0	0	0	1	0	8	1	1	0	0	52.9	0	53	0	0	0	0	0	0	52.9				2		53			0			0		0	53
112	0	57	28.4	2	1	1	1	75	0	0	0	1	1	0	0	0	8	1	1	0	0	53.6	0	54	0	0	0	0	0	0	53.6				2		54			0			0		0	54
114	0	54	25.4	2	1	1	0	70	30	1	0	0	0	0	0	0	8	1	1	0	0	39.9	0	40	0	0	0	0	0	0	39.9				2		40			0			0		0	40
115	0	57	23.8	2	2	2	0	71	0	1	0	1	1	1	0	0	8	1	1	0	0	48.3	0	48	0	0	0	0	0	0	48.3				2		48			0			0		0	48
117	0	51	21.7	1	1	1	0	58	21	0	0	0	0	0	0	0	8	1	1	0	0	43.2	0	43	0	0	0	0	0	0	43.2				2		43			0			0		0	43
118	0	60	21.1	2	2	1	0	81	69	0	0	1	1	1	0	0	8	1	1	0	0	47.9	0	48	0	0	0	0	0	0	47.9				2		48			0			0		0	48
119	0	56	24.6	2	1	1	1	74	69	1	0	0	1	0	1	0	8	1	1	0	0	45.8	0	46	0	0	0	0	0	0	45.8				2		46			0			0		0	46
120	0	56	22.7	2	1	1	1	94	43	1	0	0	1	0	0	0	8	1	1	1	1	44.6	0	45	0	0	0	0	0	0	44.6				2		45			0			0		0	45
121	0	58	23.7	1	1	1	0	95	50	0	0	0	1	0	0	0	8	1	1	1	0	36.8	0	37	0	0	0	0	0	0	36.8				2		37			0			0		0	37
123	0	54	23.3	2	1	1	0	70	0	0	0	0	1	0	0	0	8	1	1	0	0	38.8	0	39	0	0	0	0	0	0	38.8				2		39			0			0		0	39
124	0	59	23.6	2	2	1	0	73	53	1	0	0	0	0	0	0	8	1	1	1	0	36.7	0	37	0	0	0	0	0	1	36.7				2		37			0			0		0	37
125	0	78	19.05	1	1	1	1	80	40	0	0	0	1	0	0	0	5	0	2	1	1	156.5	0	157	0	0	0	1	0	0	156.5				2		157			0			0		0	157
126	0	68	22.68	1	1	1	1	75	100	0	0	0	1	0	0	0	8	0	2	0	0	75.4	0	75	0	0	0	0	0	0	75.4				2		75			0			0		0	75
127	1	64	20.93	2	2	1	0	85	0	0	0	1	1	0	0	0	8	1	2	0	0	75.7	0	76	0	0	0	0	0	0	75.7				2		76			0			0		0	76
131	0	76	26.28	2	1	1	0	80	10	1	1	0	1	1	0	0	8	0	2	1	1	99.5	1	56	0	0	0	0	0	1	55.8				2		99			0			0		0	99
132	0	70	21.74	2	2	1	1	79	65	1	0	1	1	1	0	0	8	0	2	0	0	103	0	103	0	0	0	0	1	0	103				2		103			0			0		0	103
133	0	65	24	2	1	1	1	64	40	1	1	0	1	0	0	0	8	0	2	0	0	82.2	1	103	0	0	0	0	0	0	102.9				2		82			0			0		0	82
134	0	67	21.67	2	1	1	1	90	55	1	1	1	1	1	0	0	8	0	2	0	0	159.4	1	86	0	0	0	0	0	1	86.4	40	dist patch		2	1	159			0	0	0	0		0	159
135	0	76	23.14	1	1	1	1	70	50	0	0	0	1	1	1	0	8	0	2	0	0	148.7	0	149	0	0	0	1	0	0	148.7				2		149			0			0		0	149
136	0	64	23.99	1	1	1	0	95	100	1	0	1	1	0	0	0	8	1	2	0	0	156.9	0	157	0	0	0	0	0	0	156.9				2		157			0			0		0	157
138	0	66	24.91	2	1	1	1	95	65	1	1	0	1	1	0	0	8	0	2	1	1	156.8	1	22	0	0	0	0	0	0	22				2		157			0			0		0	157
139	0	76	24.23	1	1	1	1	78	35	1	0	1	1	0	0	0	8	0	2	1	1	101.4	0	101	0	0	0	0	0	0	101.4				2		101			0			0		0	101
140	1	80	25.83	2	1	1	1	75	60	0	1	0	0	0	0	0	8	0	2	0	0	134.7	1	101	0	0	0	0	0	0	101.1				2		135			0			0		0	135
141	0	69	25.53	1	1	1	1	85	55	1	0	1	1	0	0	0	8	0	2	0	0	47.9	1	48	1	1	0	0	0	0	48				2		48			0			1		0	48
142	0	74	25.41	2	1	1	1	75		1	0	1	1	0	0	0	8	1	2	0	0	133	0	133	0	0	0	1	0	0	133				2		133			0			0		0	133
143	0	68	24.83	1	1	1	0	86	20	0	0	0	1	1	0	0	8	0	2	0	0	158.8	0	159	0	0	0	0	0	0	158.8				2		159			0			0		0	159
144	0	74	24.89	1	1	1	0	86	65	1	0	1	1	0	1	0	8	0	2	0	0	82.3	0	82	0	0	0	0	0	0	82.3				2		82			0			0		0	82
145	0	65	27.3	1	1	1	0	65	50	1	0	0	1	1	0	0	8	0	2	1	1	155.2	0	155	0	0	0	0	0	0	155.2				2		155			0			0		0	155
147	0	72	17.85	2	1	1	0	90	50	0	0	0	0	0	0	0	8	0	2	0	0	92.3	0	92	0	0	0	0	0	0	92.3				2		92			0			0		0	92
148	1	68	21.26	2	1	1	0	75	75	0	0	1	1	1	0	0	5	0	2	1	1	41.1	1	41	0	0	0	0	0	0	41				2		41			0			0		0	41
149	1	71	29.02	1	1	1	1	85		0	0	0	1	0	0	0	8	1	2	0	0	154.8	0	155	0	0	0	0	0	0	154.8				2		155			0			0		0	155
150	0	66	28.93	2	2	1	1	95	79	1	0	1	1	0	0	0	8	0	2	0	0	157	0	157	0	0	0	0	0	0	157				2		157			0			0		0	157
151	0	66	29.72	1	2	2	1	79	0	1	0	1	1	0	1	0	8	0	2	0	0	153	0	153	0	0	0	0	0	0	153				2		153			0			0		0	153
152	0	76		1	1	1	1	75	25	0	0	0	1	0	0	0	8	0	2	0	0	68.2	0	68	0	0	0	0	0	0	68.2				2		68			0			0		0	68
153	0	69	19.13	2	1	1	1	87	40	1	0	0	0	1	0	0	8	0	2	0	0	131.5	0	132	0	0	0	0	0	0	131.5				2		132			0			0		0	132
154	0	69	21.27	2	1	1	0	75	45	0	0	0	0	0	0	0	8	0	2	0	0	156	0	156	0	0	0	0	0	0	156				2		156			0			0		0	156
155	0	75	19.84	1	1	1	1	90	50	1	0	0	1	0	0	0	8	0	2	0	0	48.4	0	48	0	0	0	0	0	0	48.4				2		48			0			0		0	48
156	0	66	24.95	1	1	1	0	79		1	0	1	1	0	0	0	5	0	2	1	1	110.4	0	110	2	1	0	0	0	0	110.4				2		110			0			1		0	110
157	0	69	27.21	2	1	1	1	85	45	0	0	1	1	1	0	0	8	0	2	1	0	91.7	0	92	0	0	0	0	0	0	91.7				2		92			0			0		0	92
159	0	71	24.84	2	2	1	1	75	55	1	0	0	1	0	0	0	8	0	2	1	1	99.5	0	100	2	1	0	0	0	0	99.5				2		100			0			1		0	100
160	0	66	22.88	2	1	1	1	90	35	1	0	1	1	0	0	0	8	0	2	0	0	67.9	0	68	0	0	0	0	0	0	67.9				2		68			0			0		0	68
161	0	74	24.87	2	1	1	0	70	40	1	1	0	1	0	0	0	8	0	2	0	0	126.5	1	69	0	0	0	0	0	0	69.1	42	Prox patch		2	1	127			0			0		0	127
162	0	71	25.24	2	1	1	1	99	55	1	0	0	1	0	1	0	8	0	2	0	0	154	0	154	0	0	0	0	0	0	154				2		154			0			0		0	154
163	0	71	24.66	2	1	1	1	99		1	0	0	0	1	0	0	8	0	2	0	0	131.9	0	132	0	0	0	0	0	0	131.9				2		132			0			0		0	132
164	0	66	25.72	1	1	1	1	65	30	0	0	0	0	1	0	0	8	0	2	0	0	81.6	0	82	0	0	0	0	0	0	81.6				2		82			0			0		0	82
165	0	69	22.93	2	1	1	1	80	45	0	0	0	1	1	0	0	8	0	2	0	0	69.6	0	70	0	0	0	0	0	0	69.6				2		70			0			0		0	70
170	0	71	24.39	1	1	1	1	79	100	1	0	0	1	1	0	0	8	1	2	1	1	114.3	0	114	0	0	0	0	0	0	114.3				2		114			0			0		0	114
171	0	74	19.96	1	1	1	0	93	40	1	1	0	1	1	0	0	8	0	2	1	1	135.7	1	114	0	0	0	0	0	0	114				2		136			0			0		0	136
172	0	74	21.88	2	1	1	1	69		1	0	0	0	0	0	0	1	0	2	0	0	90.1	0	90	0	0	0	0	0	0	90.1				2		90			0			0		0	90
173	0	65	21.63	2	1	1	1	95	45	1	0	0	1	0	0	0	5	0	2	0	0	153.5	0	154	0	0	0	0	0	0	153.5				2		153			0			0		0	153
175	0	66	25.83	2	1	1	1	85	100	0	0	0	1	0	0	0	8	0	2	0	0	58.9	0	59	0	0	0	0	0	0	58.9				2		59			0			0		0	59
177	0	72	26.4	2	1	1	1	77	40	0	0	0	0	1	0	0	8	0	2	0	0	66.9	0	67	0	0	0	0	0	0	66.9				2		67			0			0		0	67
178	0	77	24.06	1	1	1	1	69	35	0	0	0	1	1	0	0	8	0	2	1	1	75.4	0	75	0	0	0	0	0	0	75.4				2		75			0			0		0	75
181	0	70	26.21	2	1	1	0	70	45	1	1	1	1	0	0	0	5	0	2	0	0	141.7	1	17	0	0	0	0	0	0	17				2		142			0			0		0	142
182	0	72	20.39	2	1	1	0	80	0	1	0	0	1	1	0	0	8	0	2	1	1	117.3	0	117	0	0	0	0	0	0	117.3				2		117			0			0		0	117
183	0	69	26.56	2	1	1	1	69	0	1	1	0	1	0	0	0	8	0	2	1	1	148.9	1	121	0	0	0	0	0	0	121				2		149			0			0		0	149
184	0	74	23.67	1	1	1	1	80	40	0	0	0	1	0	0	1	8	0	2	0	0	110.6	0	111	0	0	0	0	0	0	110.6				2		111			0			0		0	111
185	0	83	25.39	2	1	1	1	80	30	0	0	0	1	1	1	0	8	0	2	0	0	42	0	42	0	0	0	0	0	0	42				2		42			0			0		0	42
188	0	76	23.56	2	1	1	1	74		1	0	0	1	1	0	0	8	1	2	0	0	91.4	0	91	0	0	0	0	0	0	91.4				2		91			0			0		0	91
189	0	70	22.91	2	1	1	1	88		1	0	0	1	1	0	0	8	0	2	1	1	115.4	0	115	0	0	0	0	0	0	115.4				2		115			0			0		0	115
190	0	72	27.09	2	1	1	1	70	60	0	1	1	1	1	0	0	8	0	2	0	0	60.6	1	117	0	0	0	0	0	0	117.1				2		61			0			0		0	61
192	0	72	20.7	1	1	1	1	85	55	1	0	0	0	1	0	0	8	1	1	0	0	102.7	0	103	0	0	0	0	0	0	102.7				2		103			0			0		0	103
193	0	66	25.81	2	1	1	0	80	45	0	0	0	1	1	0	0	8	0	2	1	1	47.9	0	48	0	0	0	0	0	0	47.9				2		48			0			0		0	48
194	1	77	27.25	1	1	1	1	80	35	0	0	1	1	1	0	0	8	0	2	0	0	115.1	0	115	0	0	0	0	0	0	115.1				2		115			0			0		0	115
195	0	68	25.76	1	1	1	1	70	0	0	0	0	1	0	1	1	8	0	2	0	0	146.6	0	147	0	0	0	0	0	0	146.6				2		147			0			0		0	147
197	0	73	21.88	1	1	1	1	80	55	1	1	1	1	0	0	0	8	0	2	1	1	80.5	1	49	0	0	0	0	0	0	48.8				2		81			0			0		0	81
198	0	63	30.69	1	1	1	1	68.4	35	0	0	0	1	1	0	0	8	0	2	0	0	147.1	0	147	0	0	0	0	0	0	147.1	70	Prox patch		2	3	1.9	183	1.5	1	0	0	0	1	1	3	3
199	0	70	23.64	2	1	1	0	73		0	0	0	1	1	1	0	8	0	2	0	0	141	0	141	0	0	0	0	0	0	141				2		141			0			0		0	141
200	0	72	27.68	2	1	1	1	70		1	0	0	1	0	1	0	8	1	1	0	0	107	0	107	0	0	0	0	0	0	107				2		107			0			0		0	107
201	0	71	23.37	2	2	1	0	75	80	0	0	1	1	1	1	0	8	0	2	1	1	76.5	0	77	0	0	0	0	0	0	76.5				2		77			0			0		0	77
202	0	70	23.86	2	1	1	0	75	80	1	0	0	1	1	0	0	8	0	2	0	0	143.3	0	143	0	0	0	0	0	0	143.3				2		143			0			0		0	143
203	0	71	23.37	1	2	2	0	80	0	0	0	1	1	1	1	0	8	1	2	1	1	76.1	0	76	0	0	0	0	0	0	76.1				2		76			0			0		0	76
204	0	74	26.09	2	1	1	1	87		1	0	1	1	1	0	0	8	0	2	1	1	51.7	0	52	0	0	0	0	0	0	51.7				2		52			0			0		0	52
205	0	71	22	1	1	1	1	84	0	0	0	0	1	1	0	0	8	0	2	0	0	142.6	0	143	0	0	0	0	0	0	142.6				2		143			0			0		0	143
206	0	69	25.89	1	1	1	0	86	25	1	0	1	1	0	0	0	8	0	2	0	0	145.4	0	145	0	0	0	0	0	0	145.4				2		145			0			0		0	145
207	0	81	25.91	2	1	1	0	90	50	0	0	0	1	1	0	1	8	0	2	0	0	118.6	0	119	0	0	0	0	0	0	118.6				2		119			0			0		0	119
208	0	74	23.94	2	1	1	1	65	45	1	0	0	1	1	0	0	8	0	2	0	0	140.7	0	141	0	0	0	0	0	0	140.7				2		141			0			0		0	141
209	0	70	23.77	2	1	1	1	75	50	0	0	1	1	1	0	0	8	0	2	0	1	128.7	0	129	0	0	0	0	0	0	128.7				2		129			0			0		0	129
211	0	66	27.78	1	2	1	0	75	0	1	1	0	1	1	1	0	8	0	2	1	1	85	1	33	0	0	0	0	0	0	32.5				2		85			0			0		0	85
212	0	65	22.31	1	1	1	1	86	45	1	0	1	1	1	0	0	8	0	2	0	0	106.4	0	106	0	0	0	0	0	0	106.4				2		106			0			0		0	106
213	1	64	24.14	2	1	1	1	65	45	0	0	0	1	0	0	0	8	0	2	0	0	58.6	0	59	0	0	0	0	0	1	58.6				2		59			0			0		0	59
215	1	76	25.6	1	1	1	0	90	55	0	1	1	0	1	1	0	8	0	2	1	1	108.8	1	40	0	0	0	0	1	0	40.4				2		109			0			0		0	109
216	0	74	26.31	1	1	1	0	95	55	0	0	0	1	1	1	0	8	0	2	1	1	144.1	0	144	0	0	0	0	0	0	144.1				2		144			0			0		0	144
217	1	76	25.84	2	2	1	1	70	65	0	0	1	1	1	0	0	8	1	2	0	0	91.2	0	91	0	0	0	0	0	0	91.2				2		91			0			0		0	91
218	0	67	20.7	2	2	1	0	75	70	1	0	0	1	0	0	1	8	0	2	0	0	72.6	0	73	0	0	0	0	0	0	72.6				2		73			0			0		0	73
219	0	67	20.7	1	2	2	0	70	0	1	0	0	1	0	0	1	8	1	1	0	0	72.4	0	72	0	0	0	0	0	0	72.4				2		72			0			0		0	72
220	0	64	22.24	2	1	1	1	77		1	0	0	1	1	0	0	8	0	2	1	1	141.1	0	141	0	0	1	0	0	0	121				2		141			0			1		0	141
221	0	75	21.3	2	1	1	1	80	40	1	0	0	1	1	0	0	8	0	2	0	0	121.8	0	122	0	0	0	0	0	0	121.8				2		122			0			0		0	122
222	0	79	24.64	2	2	1	0	80	70	1	0	0	1	0	0	0	8	0	2	0	0	51.9	0	52	0	0	0	0	0	0	51.9				2		52			0			0		0	52
223	0	68	21.5	2	1	1	0	95	50	1	0	1	1	1	1	0	8	0	2	0	0	41.9	1	42	0	0	0	0	0	0	42				2		42			0			0		0	42
224	0	69	27.58	1	1	1	1	80		1	0	0	0	1	0	0	8	0	2	0	0	119.1	0	119	0	0	0	0	0	0	119.1				2		119			0			0		0	119
225	0	62	23.71	1	1	1	1	77	10	1	0	0	1	1	0	0	8	0	2	1	0	132.7	0	133	0	0	0	0	0	0	132.7				2		133			0			0		0	133
226	0	66	25.85	2	1	1	0	65	40	1	0	1	1	0	0	0	8	0	2	0	0	137.3	0	137	0	0	0	0	0	0	137.3				2		137			0			0		0	137
227	0	76	21.93	1	1	1	0	70	45	0	0	0	1	0	0	0	8	0	2	1	1	78.4	0	78	0	0	0	0	0	0	78.4				2		78			0			0		0	78
228	0	63	23.89	2	1	1	1	85	10	1	1	0	1	1	0	0	5	0	2	0	0	127.8	1	89	0	0	0	0	0	0	89.3				2		128			0			0		0	128
229	0	79	25.12	1	2	2	0	70	0	1	0	0	1	1	0	0	8	0	2	0	0	51.1	0	51	0	0	0	0	0	0	51.1				2		51			0			0		0	51
231	0	79	20.24	1	1	1	0	85	60	1	1	0	1	1	0	1	8	0	2	0	0	55.3	1	68	0	0	0	0	0	0	68.1				2		55			0			0		0	55
234	0	74	20.8	1	1	1	1	80	55	1	0	0	1	1	0	0	8	0	2	0	0	82.2	0	82	0	0	0	0	0	0	82.2				2		82			0			0		0	82
235	0	63	27.24	1	1	1	0	75	55	0	0	0	1	0	0	0	8	0	2	0	0	140	0	140	0	0	0	0	0	0	140	40	Prox patch	fibrotic	2	1	140			0			0		0	140
236	1	70	25.27	1	1	1	0	87	45	0	0	0	1	1	1	0	8	0	2	0	0	77.8	0	78	0	0	0	0	0	0	77.8				2		78			0			0		0	78
239	0	61	25.51	1	1	1	0	80	45	1	0	1	1	0	0	0	8	0	2	1	1	38.8	0	39	0	0	0	0	0	0	38.8				2		39			0			0		0	39
240	0	64	17.73	2	1	1	0	95	50	1	0	1	1	0	0	0	8	0	2	0	0	114	0	114	0	0	0	0	0	0	114				2		114			0			0		0	114
241	0	78	29	1	1	1	1	90	0	1	0	0	1	0	0	0	8	1	1	0	0	48.4	0	48	0	0	0	0	0	0	48.4				2		48			0			0		0	48
243	0	72	20.21	2	1	1	0	80	30	1	1	1	0	0	0	0	8	0	2	1	1	67.1	1	24	0	0	0	0	0	0	23.8				2		67			0			0		0	67
244	0	70	19.47	1	1	1	1	64	30	1	0	1	1	1	0	1	8	1	2	1	1	133.9	0	134	0	0	1	0	0	0	112				2		134			0			1		0	134
245	0	78	24.7	2	1	1	1	90	40	1	1	0	1	1	0	0	8	0	2	0	0	56.3	1	56	0	0	0	0	0	0	56.3				2		56			0			0		0	56
247	0	76	23.88	2	2	1	1	67	65	0	0	1	0	1	0	0	8	0	2	1	1	103.6	0	104	0	0	0	0	0	0	103.6				2		104			0			0		0	104
248	0	73	28.96	1	1	1	1	83	25	0	0	1	1	1	0	0	8	0	2	0	0	88.1	0	88	0	0	0	0	0	0	88.1				2		88			0			0		0	88
249	0	75		2	1	1	1	100		0	0	0	1	0	1	0	8	0	1	0	0	136.5	0	137	0	0	0	0	0	0	136.5				2		136			0			0		0	136
250	1	77	24.54	1	2	2	0	75	0	0	0	1	1	1	0	0	8	0	2	0	0	83.7	0	84	0	0	0	0	0	0	83.7				2		84			0			0		0	84
251	0	75	24.92	2	1	1	1	72	30	0	0	0	1	1	0	0	8	0	2	0	0	135.5	0	136	0	0	0	0	0	0	135.5				2		135			0			0		0	135
253	0	74	19.23	2	1	1	0	75	45	1	0	1	1	0	0	1	8	0	2	0	0	97	0	97	0	0	0	0	0	0	97				2		97			0			0		0	97
254	0	70	24.79	1	1	1	0	80	30	1	0	0	1	1	0	0	8	0	2	0	0	136.9	0	137	0	0	0	0	0	0	136.9				2		137			0			0		0	137
255	0	70	24.58	1	1	1	1	84	100	1	0	1	1	1	1	0	8	0	2	1	1	132.1	0	132	0	0	0	0	0	0	132.1				2		132			0			0		0	132
256	0	74	18.66	1	1	1	1	90	60	1	0	0	1	1	0	0	8	0	2	0	0	127.5	0	128	0	0	0	0	0	0	127.5				2		128			0			0		0	128
257	0	71	24.79	1	1	1	1	75	10	1	0	0	1	1	0	0	8	0	2	0	0	74.3	0	74	0	0	0	0	0	0	74.3				2		74			0			0		0	74
259	0	65	27.46	2	2	1	1	70	85	1	0	0	1	1	0	0	8	0	2	0	0	60.2	0	60	0	0	0	0	0	1	60.2				2		60			0			0		0	60
260	0	65	27.46	1	2	2	0	85	0	1	1	0	0	1	0	0	8	0	2	0	0	60	1	64	0	0	0	1	0	0	63.6				2		60			0			0		0	60
261	0	69	24.4	2	1	1	1	77	35	1	0	0	1	0	0	0	8	0	2	0	0	87.8	1	64	0	0	0	0	0	0	64.1	70	Prox patch	Calcification	2	3	75.1	542	5.2	1	0	0	0		0	88
264	0	66	26.39	2	1	1	1	80	20	1	0	1	1	1	0	1	8	0	2	1	1	136.5	0	137	0	0	0	0	0	0	136.5				2		137			0			0		0	137
266	0	68	25.18	1	1	1	0	89	100	1	0	0	1	1	1	0	8	0	2	0	0	131.8	0	132	0	0	0	0	0	0	131.8				2		132			0			0		0	132
269	0	70	25.79	2	1	1	0	70	40	0	0	1	1	1	0	0	8	0	2	0	0	135.5	0	136	0	0	0	0	0	0	135.5	100	dist patch		2	4	135.3			1	1	0	0		0	135
270	0	70	21.81	2	2	1	0	73	65	0	0	0	1	0	0	0	8	0	2	0	0	79.5	0	80	0	0	0	0	0	0	79.5				2		80			0			0		0	80
271	0	70	21.81	1	2	2	0	65	0	0	0	0	1	1	0	0	8	1	1	0	0	79.3	0	79	0	0	0	0	0	0	79.3				2		79			0			0		0	79
272	0	76	25.6	2	1	1	0	70	35	1	0	1	1	1	0	0	8	0	2	0	0	44.5	0	45	0	0	0	0	0	0	44.5				2		45			0			0		0	45
273	0	70	29.47	1	1	1	0	65	25	0	0	1	1	1	0	0	8	1	2	0	0	127.6	0	128	0	0	0	0	0	0	127.6				2		128			0			0		0	128
274	0	76	22.58	1	1	1	1	70	70	1	0	0	1	0	0	0	8	0	2	0	0	129.2	0	129	0	0	0	0	0	0	129.2				2		129			0			0		0	129
275	0	78	23.66	1	1	1	0	70	40	0	0	0	1	1	0	0	8	0	2	0	0	125	0	125	0	0	0	0	0	0	125				2		125			0			0		0	125
276	1	73	24.88	2	1	1	1	65	40	0	0	0	1	0	0	1	8	1	1	0	0	124.8	0	125	0	0	0	0	0	0	124.8				2		125			0			0		0	125
277	1	75	29.23	1	1	1	1	80	100	0	0	1	1	1	0	0	8	1	1	0	0	36.8	0	37	0	0	0	0	0	0	36.8				2		37			0			0		0	37
279	0	75	21.57	2	1	1	1	90	40	0	0	0	1	1	0	0	8	1	1	1	1	61.2	0	61	0	0	0	0	0	0	61.2				2		61			0			0		0	61
280	0	74	22.83	2	1	1	1	86		0	0	0	1	0	1	0	8	0	2	1	1	125.5	0	126	0	0	0	0	0	1	125.5				2		125			0			0		0	125
281	0	62	23.95	1	1	1	0	65	50	1	0	0	0	0	0	0	5	0	2	0	0	132.7	0	133	0	0	0	1	0	0	132.7				2		133			0			0		0	133
282	0	66	27.35	1	1	1	0	70	35	1	0	1	1	0	0	0	8	0	2	0	0	77.7	0	78	0	0	0	0	0	0	77.7				2		78			0			0		0	78
283	0	68	22.47	2	1	1	1	72	45	1	0	0	1	1	0	0	8	0	2	0	0	47.3	0	47	0	0	0	0	0	0	47.3				2		47			0			0		0	47
285	0	67	23.99	2	1	1	1	79	40	1	0	1	1	1	0	0	8	0	2	1	1	131.7	0	132	0	0	0	0	0	0	131.7				2		132			0			0		0	132
288	0	68	21.51	2	1	1	1	70	60	1	0	0	1	0	1	0	8	0	1	0	0	76.3	0	76	0	0	0	0	0	0	76.3				2		76			0			0		0	76
289	0	75	26.42	2	1	1	0	92	35	1	0	1	1	0	1	0	8	0	2	1	0	81.4	0	81	0	0	0	0	0	0	81.4				2		81			0			0		0	81
292	0	65	21.5	1	1	1	1	86	20	0	0	0	0	1	0	0	8	1	2	0	0	36.8	0	37	0	0	0	0	0	0	36.8				2		37			0			0		0	37
293	0	62	22.99	2	1	1	0	72	45	1	0	0	1	0	0	0	8	1	2	0	0	102.4	0	102	0	0	0	0	0	0	102.4				2		102			0			0		0	102
294	0	71	25.29	1	1	1	1	93	45	1	0	0	1	1	0	1	8	1	1	0	0	75.8	0	76	0	0	0	0	0	0	75.8				2		76			0			0		0	76
295	1	67	26.34	2	1	1	0	83	45	0	0	1	1	1	0	0	8	0	2	0	0	125.7	0	126	0	0	0	0	0	0	125.7	34	dist patch		2	1	126			0			0		0	126
296	0	62	28.33	1	2	1	1	85	70	1	0	0	1	0	0	0	8	0	2	0	0	126.6	0	127	1	1	0	0	0	0	126.6				2		127			0			1		0	127
297	0	66	23.39	1	2	1	1	80	65	0	0	0	1	1	0	0	8	1	2	0	0	129.6	0	130	0	0	0	0	0	0	129.6				2		130			0			0		0	130
298	1	79	26.54	2	1	1	0	75	30	0	1	0	1	1	1	0	8	1	1	0	0	41.4	1	41	0	0	0	0	0	0	41.4				2		41			0			0		0	41
299	0	72	23.38	2	1	1	1	77	45	1	0	1	1	0	0	0	8	1	2	0	0	127.5	0	128	0	0	0	0	0	0	127.5				2		128			0			0		0	128
300	0	62	26.37	2	1	1	1	46	40	1	0	0	1	0	0	0	8	0	2	0	0	129.7	0	130	0	0	0	0	0	0	129.7				1		130			0			0		0	130
301	0	68	23.85	1	1	1	0	65	60	1	1	1	1	1	0	0	8	0	2	0	0	84.1	1	84	0	0	0	0	0	0	84.1				2		84			0			0		0	84
302	0	76	22.68	1	2	2	0	65	0	0	0	1	1	1	0	0	8	0	2	0	0	97.2	0	97	0	0	0	0	0	0	97.2				2		97			0			0		0	97
303	0	62	28.33	2	2	2	0	70	0	1	0	0	1	0	0	0	8	0	2	0	0	125.2	0	125	1	1	0	0	0	0	125.2				2		125			0			1		0	125
305	0	62	29.13	2	2	1	0	87	60	1	0	0	1	1	0	0	8	0	2	0	0	123.5	0	124	0	0	0	0	0	0	123.5				2		124			0			0		0	124
306	0	76	21.17	1	1	1	0	65	40	0	0	0	1	1	0	0	8	0	2	0	0	127.9	0	128	0	0	0	0	0	0	127.9				2		128			0			0		0	128
307	0	69	24.67	1	1	1	0	55	45	0	0	0	0	1	0	0	8	0	2	0	0	86.1	0	86	0	0	0	0	0	0	86.1				2		86			0			0		0	86
308	0	63	21.85	2	1	1	0	70	30	1	0	0	0	1	0	0	8	0	2	0	0	41.2	0	41	0	0	0	0	0	0	41.2				2		41			0			0		0	41
309	1	66	23.64	2	1	1	0	75	30	0	0	1	1	0	1	0	8	0	2	0	0	59.2	0	59	0	0	0	0	0	0	59.2				2		59			0			0		0	59
310	0	71	21.87	1	1	1	1	67		1	1	0	1	0	0	0	8	0	2	0	0	72.9	1	73	0	0	0	0	0	0	73.2				2		73			0			0		0	73
311	0	67	22.11	2	1	1	0	72	40	1	0	0	1	1	0	0	8	1	1	0	0	122.8	0	123	0	0	0	0	0	0	122.8				2		123			0			0		0	123
312	0	62	23.37	1	1	1	0	61	45	1	0	1	1	0	0	0	8	0	2	0	0	98.6	0	99	0	0	0	0	0	0	98.6				2		99			0			0		0	99
313	0	77	19.14	1	1	1	1	72	55	1	0	1	1	1	0	0	8	0	2	1	1	125.3	0	125	0	0	0	0	0	0	125.3				2		125			0			0		0	125
314	0	84		2	1	1	1	86	40	1	0	0	0	1	0	0	8	1	1	0	0	73.9	0	74	0	0	0	0	0	0	73.9				2		74			0			0		0	74
315	0	63	23.85	2	1	1	1	64	25	1	0	1	1	1	0	0	8	0	2	0	0	96.5	0	97	0	0	0	0	0	0	96.5				2		97			0			0		0	97
317	0	68	23.67	1	2	1	0	80	0	1	0	1	1	1	1	0	8	0	2	0	0	106.8	0	107	0	0	0	0	0	0	106.8	44	dist patch		2	1	107			0			0		0	107
318	0	73	17.53	2	1	1	1	64	35	1	1	1	1	0	1	1	8	0	1	0	0	77	1	89	0	0	0	0	0	0	88.9				2		77			0			0		0	77
319	0	73	19.23	1	1	1	1	78	40	1	0	0	1	1	0	0	8	1	2	1	1	125.7	0	126	0	0	0	0	0	0	125.7				2		126			0			0		0	126
320	0	63	26.45	2	1	1	0	82	45	1	0	1	0	1	0	0	8	1	1	0	0	125.2	0	125	0	0	0	0	0	0	125.2				2		125			0			0		0	125
321	0	63	20.31	1	2	1	0	90	55	1	0	1	1	1	0	0	8	1	1	0	0	118	0	118	0	0	0	0	0	0	118				2		118			0			0		0	118
322	0	63	20.31	2	2	2	0	60	0	1	0	1	1	1	0	0	8	1	1	0	0	65.1	0	65	0	0	0	0	0	0	65.1				2		65			0			0		0	65
323	0	70	28.07	1	2	1	1	89	70	1	0	0	1	1	0	0	8	1	1	0	0	63.9	0	64	0	0	0	0	0	0	63.9				2		64			0			0		0	64
324	1	73	29.44	1	1	1	0	83	0	0	0	0	1	0	1	1	8	1	1	0	0	63.6	0	64	0	0	0	0	0	0	63.6				2		64			0			0		0	64
325	0	76	28.07	2	2	2	0	70	0	1	0	0	1	1	0	0	8	0	2	0	0	63.9	0	64	0	0	0	0	0	0	63.9				2		64			0			0		0	64
326	0	69	23.09	2	1	1	1	100		1	0	0	1	1	0	0	8	1	1	0	0	95.9	0	96	0	0	0	0	0	0	95.9				2		96			0			0		0	96
327	0	62	24.94	1	2	2	0	65	0	1	0	0	1	1	0	0	8	0	2	0	0	119.1	0	119	0	0	0	0	0	0	119.1				2		119			0			0		0	119
328	0	62	19.13	1	1	1	1	70	45	1	0	0	1	0	0	0	8	0	2	0	0	63.6	0	64	0	0	0	0	0	0	63.6				2		64			0			0		0	64
329	0	73	18.46	2	1	1	0	90	65	1	0	1	1	1	0	1	8	0	2	0	0	121.7	0	122	0	0	0	0	0	0	121.7				2		122			0			0		0	122
330	0	65	21.71	2	1	1	0	85	60	1	0	1	0	1	0	0	8	0	2	1	1	122.6	0	123	0	0	0	0	0	0	122.6				2		123			0			0		0	123
331	0	63	23.15	1	1	1	0	75	40	1	0	1	1	1	0	0	8	0	2	1	1	103.2	0	103	0	0	0	0	0	0	103.2				2		103			0			0		0	103
332	1	64	26.33	1	1	1	0	75	65	0	0	1	1	1	0	0	8	1	1	0	0	43.9	0	44	0	0	0	0	0	0	43.9				2		44			0			0		0	44
333	0	86	22.98	2	2	1	0	85	75	1	0	0	0	0	0	0	8	1	1	1	1	60.7	0	61	0	0	0	0	0	0	60.7	44	dist patch		2	1	61			0			0		0	61
334	0	73	23.7	1	1	1	0	70	40	1	0	0	0	0	0	0	8	0	2	0	0	118.1	0	118	0	0	0	0	0	0	118.1				2		118			0			0		0	118
335	0	86	22.98	1	2	2	0	75	0	1	0	0	0	1	0	0	8	1	1	1	1	60.5	0	61	0	0	0	0	0	0	60.5				2		60			0			0		0	60
337	0	75	24.4	1	1	1	1	87	20	1	0	0	1	1	0	0	8	1	1	0	0	65	0	65	0	0	0	0	0	0	65				2		65			0			0		0	65
339	0	72	19.28	1	2	1	1	86	70	1	0	1	0	1	0	0	8	1	1	0	0	38.1	1	38	0	0	0	0	0	0	38				2		38			0			0		0	38
342	0	63	25.94	1	1	1	1	65	55	1	0	1	1	0	0	0	8	1	1	0	0	121.8	0	122	0	0	0	0	0	0	121.8				2		122			0			0		0	122
343	0	87	27.61	1	1	1	1	90	50	1	0	1	1	1	0	0	8	1	1	1	1	60.4	0	60	0	0	0	0	0	0	60.4				2		60			0			0		0	60
344	0	73	21.61	1	1	1	0	70	40	0	0	0	1	0	0	0	8	0	2	0	0	79.6	0	80	0	0	0	0	0	0	79.6				2		80			0			0		0	80
345	0	68	24.54	1	1	1	1	80	50	1	0	1	1	1	0	0	8	0	2	0	0	119.4	0	119	0	0	0	0	0	0	119.4				2		119			0			0		0	119
346	0	76	22.64	1	1	1	1	50	50	0	0	1	1	0	1	0	8	1	1	0	0	112.5	0	113	0	0	1	0	0	0	98				2		113			0			1		0	113
347	0	66	24.92	1	1	1	1	65	40	1	0	0	1	1	0	0	8	1	1	1	1	74.2	0	74	0	0	0	1	0	0	74.2				2		74			0			0		0	74
348	0	62	25.39	1	1	1	0	66	65	1	0	1	1	0	0	0	8	0	2	0	0	55.1	0	55	0	0	0	0	0	0	55.1				2		55			0			0		0	55
350	0	78	25.83	1	1	1	0	75	40	1	0	0	1	1	0	0	8	1	1	1	1	82.3	0	82	0	0	1	0	0	0	82				2		82			0			1		0	82
351	1	73	24.47	2	1	1	0	80	40	0	0	0	1	1	0	0	8	1	1	0	0	92.6	0	93	0	0	0	1	0	0	92.6				2		93			0			0		0	93
352	0	65	19.57	2	1	1	1	70	45	0	0	1	1	0	1	0	8	1	1	0	0	100.3	0	100	0	0	0	0	0	0	100.3				2		100			0			0		0	100
353	1	73	22.66	2	1	1	1	79	65	0	0	1	1	1	0	0	8	0	2	0	0	120	0	120	0	0	0	0	0	0	120	50	dist patch		2	2	119.3	550	7	1	0	0	0		0	120
356	0	64	20.46	2	1	1	0	68	100	1	0	0	1	0	0	0	8	0	2	0	0	118.5	0	119	0	0	0	0	0	0	118.5				2		119			0			0		0	119
357	0	76	26.52	1	1	1	1	66		1	0	1	1	1	0	0	8	1	1	0	0	40.6	0	41	0	0	0	0	0	0	40.6				2		41			0			0		0	41
358	1	67	23.45	1	1	1	1	70	35	0	0	0	0	1	0	0	8	1	1	0	0	91.8	0	92	0	0	0	0	0	0	91.8				2		92			0			0		0	92
359	0	75	25.86	1	1	1	1	70	40	0	0	0	1	1	0	0	8	1	1	0	0	116.9	0	117	0	0	0	0	0	0	116.9				2		117			0			0		0	117
362	0	74	25.24	2	1	1	1	75	50	1	0	0	1	1	1	0	8	1	1	0	0	102	0	102	0	0	0	0	0	0	102				2		102			0			0		0	102
363	0	64	25.16	1	1	1	0	80	35	1	0	1	1	0	1	0	8	0	2	0	0	118.5	0	119	0	0	0	0	0	0	118.5				2		119			0			0		0	119
364	0	87	23.53	1	1	1	1	82		1	0	0	1	1	0	0	8	1	1	0	0	54.4	0	54	0	0	0	0	0	0	54.4				2		54			0			0		0	54
365	0	79	25.04	1	1	1	1	90	45	1	0	1	1	0	0	0	8	0	2	0	0	103.6	0	104	0	0	0	0	0	0	103.6				2		104			0			0		0	104
366	0	63	21.66	2	1	1	0	83	50	1	0	1	1	1	0	0	8	0	2	0	0	102.4	0	102	0	0	0	0	0	0	102.4				2		102			0			0		0	102
367	0	70	24.66	1	1	1	0	70	35	1	0	1	1	1	0	0	8	1	1	0	0	116.7	0	117	0	0	0	0	0	0	116.7				2		117			0			0		0	117
368	0	61	23.53	2	1	1	0	75	10	1	0	1	1	1	0	0	8	1	2	0	0	39.8	0	40	0	0	0	0	0	0	39.8				2		40			0			0		0	40
369	0	69	21.33	1	1	1	0	79		1	1	0	1	1	1	0	8	0	2	0	0	72.3	1	73	0	0	0	0	0	0	72.6				2		72			0			0		0	72
370	0	67	27.62	1	1	1	1	75	35	0	0	1	1	1	0	0	8	0	2	0	0	73.1	0	73	0	0	0	0	0	0	73.1				2		73			0			0		0	73
371	0	68	22.61	2	1	1	0	69	40	1	0	1	0	0	0	0	8	1	1	0	0	96.4	0	96	0	0	0	0	0	0	96.4				2		96			0			0		0	96
372	1	72	25.33	1	1	1	0	70	30	0	0	0	1	1	0	0	8	0	2	0	0	116.2	0	116	0	0	0	0	0	0	116.2				2		116			0			0		0	116
373	0	62	25.55	2	2	1	1	80	40	1	0	0	1	1	0	0	8	0	2	0	0	69.5	0	70	0	0	0	0	0	0	69.5				2		70			0			0		0	70
374	0	72	26.68	2	2	1	1	65	88	0	0	0	0	1	1	0	8	1	1	0	0	61.4	0	61	0	0	0	0	0	0	61.4				2		61			0			0		0	61
376	0	72	26.68	1	2	2	0	88	0	0	0	0	0	1	1	0	8	1	1	0	0	61.1	0	61	0	0	0	0	0	0	61.1				2		61			0			0		0	61
378	0	68	28.51	2	1	1	1	66	60	1	0	0	1	1	0	0	8	0	2	0	0	115.1	0	115	0	0	0	0	0	0	115.1				2		115			0			0		0	115
379	0	67	25.44	2	1	1	1	85	45	1	0	0	1	1	0	0	8	1	1	1	1	39.2	1	44	0	0	0	0	0	0	44				2		39			0			0		0	39
380	0	69	22.81	1	2	1	0	76	72	1	0	0	1	1	0	0	8	1	1	0	0	73.5	0	74	0	0	0	0	0	0	73.5				2		74			0			0		0	74
382	0	69	22.81	2	2	2	0	72	0	1	0	0	1	1	0	0	8	1	1	0	0	73.3	0	73	0	0	0	0	0	0	73.3				2		73			0			0		0	73
384	0	69	25.54	1	2	1	1	78	78	0	0	1	1	1	0	0	8	0	2	0	1	110.9	0	111	0	0	0	0	0	0	110.9	20	dist patch		2	1	111			0			0		0	111
386	0	70	25.54	2	2	2	1	78	0	0	0	1	1	1	0	0	8	0	2	0	0	109.9	0	110	0	0	0	0	0	0	109.9				2		110			0			0		0	110
387	0	64	27.34	2	1	1	1	70	35	0	0	1	1	1	0	0	8	1	1	1	1	107.5	0	108	0	0	0	0	0	0	107.5				2		108			0			0		0	108
390	0	72	28.04	1	1	1	1	93	38	0	0	0	1	1	0	0	8	1	1	0	0	112.4	0	112	0	0	0	0	0	0	112.4				2		112			0			0		0	112
391	0	75	23.92	1	1	1	1	56	29	0	0	0	1	1	0	0	8	1	1	0	0	111.6	0	112	0	0	0	0	0	0	111.6				2		112			0			0		0	112
392	0	61	31.61	1	2	1	1	90	90	1	0	1	1	1	1	0	8	1	1	1	0	84.3	0	84	0	0	0	0	0	0	84.3				2		84			0			0		0	84
393	0	80	28.04	1	1	1	1	70	32	0	0	1	1	0	1	0	8	1	2	0	0	67.7	0	68	0	0	0	0	0	0	67.7				2		68			0			0		0	68
394	0	61	28.03	2	1	1	1	50	54	1	0	0	1	0	0	0	8	1	1	0	0	110.6	0	111	0	0	0	0	0	0	110.6				2		111			0			0		0	111
395	1	71	19.66	2	1	1	1	75	50	0	0	0	1	1	0	0	8	1	1	1	0	104.5	0	105	0	0	0	0	0	0	104.5				2		104			0			0		0	104
396	0	63	26.56	2	2	1	1	90	65	0	0	0	1	1	0	0	8	1	1	1	0	110.5	0	111	0	0	0	0	0	0	110.5				2		111			0			0		0	111
397	0	86	23.32	1	1	1	0	70	50	0	0	1	0	0	1	0	8	0	2	1	1	109.9	0	110	0	0	0	0	0	0	109.9				2		110			0			0		0	110
398	0	67	26.08	2	1	1	1	95	61	1	0	1	0	1	0	0	8	1	1	0	0	91	0	91	0	0	0	0	0	0	91				2		91			0			0		0	91
399	0	64	22.66	1	2	1	1	95	63	1	0	1	1	1	0	0	8	1	1	0	0	111.1	0	111	0	0	0	0	0	0	111.1				2		111			0			0		0	111
400	0	61	31.61	2	2	2	1	90	0	1	0	1	1	1	1	0	8	1	1	1	0	83	0	83	0	0	0	0	0	0	83				2		83			0			0		0	83
401	0	61	24	1	1	1	0	65	55	1	0	1	0	0	0	1	8	0	2	0	0	74.7	0	75	0	0	0	0	0	0	74.7				2		75			0			0		0	75
402	0	82	23.44	1	1	1	0	75	65	1	0	1	1	0	1	1	8	1	1	0	0	77.3	0	77	0	0	0	0	0	0	77.3				2		77			0			0		0	77
404	0	63	21.46	1	1	1	0	65	45	1	0	1	0	0	1	0	8	1	1	0	0	89.3	0	89	0	0	0	0	0	0	89.3				2		89			0			0		0	89
405	0	68	22.58	1	1	1	1	95	56	1	0	0	1	0	0	0	8	1	1	0	0	75.5	0	76	0	0	0	0	0	0	75.5				2		75			0			0		0	75
407	0	72	26.57	1	1	1	1	65	40	1	0	0	1	1	1	0	8	0	2	0	0	85	0	85	0	0	0	0	0	0	85				2		85			0			0		0	85
409	0	73	20.83	1	1	1	1	74	42	1	0	0	1	0	0	0	8	1	1	0	0	108.7	0	109	0	0	0	0	0	0	108.7				2		109			0			0		0	109
410	1	66	24.88	1	1	1	1	95	50	0	0	0	1	1	0	0	8	1	1	0	0	108.8	0	109	0	0	0	0	0	0	108.8				2		109			0			0		0	109
411	0	72	25.07	1	1	1	1	87	45	1	0	0	0	0	0	0	8	1	1	0	0	107.8	0	108	0	0	0	0	0	0	107.8				2		108			0			0		0	108
412	0	66	24.29	1	1	1	1	80	36	0	0	1	0	1	0	0	8	1	1	0	0	109.9	0	110	0	0	0	0	0	0	109.9				2		110			0			0		0	110
413	0	69	17.8	2	1	1	0	75	82	0	0	1	1	1	0	1	8	1	1	1	1	108.2	0	108	0	0	0	0	0	0	108.2				2		108			0			0		0	108
414	0	61	19.75	1	1	1	0	70	35	1	0	1	0	0	0	1	8	0	2	0	0	102.2	0	102	0	0	0	0	0	0	102.2				2		102			0			0		0	102
415	0	64	22.02	2	1	1	1	75	30	1	0	0	1	0	0	0	8	1	1	0	0	50.7	0	51	0	0	0	0	0	0	50.7				2		51			0			0		0	51
416	0	76	26.17	1	1	1	1	95	0	1	0	0	0	1	0	0	8	0	2	0	0	106.9	0	107	0	0	0	0	0	0	106.9				2		107			0			0		0	107
417	0	73	22.51	1	1	1	1	88	59	0	0	0	1	0	0	0	8	1	1	0	0	98.4	0	98	0	0	0	0	0	0	98.4				2		98			0			0		0	98
418	0	71	25.22	2	1	1	0	85	35	1	0	0	1	1	0	0	8	0	2	1	1	53.2	0	53	0	0	0	0	0	0	53.2				2		53			0			0		0	53
419	1	62	25.56	1	1	1	1	84	56	0	0	1	1	1	0	0	8	1	1	1	0	103.8	0	104	0	0	0	0	0	0	103.8				2		104			0			0		0	104
421	0	82	19.97	2	1	1	1	50	35	0	0	0	0	1	0	0	8	1	1	0	0	107.2	0	107	0	0	0	0	0	0	107.2				2		107			0			0		0	107
422	0	73	25.4	2	1	1	1	95	55	0	0	0	1	1	0	0	8	1	1	0	0	103	0	103	0	0	0	0	0	0	103				2		103			0			0		0	103
423	0	71	24.19	2	2	1	1	85	55	1	1	0	0	0	0	0	8	1	2	1	1	40.2	1	40	0	0	0	0	0	0	40.2				2		40			0			0		0	40
424	1	63	22.9	1	1	1	0	80	40	0	0	0	0	1	0	0	8	1	1	0	0	100.1	0	100	0	0	0	0	0	0	100.1				2		100			0			0		0	100
425	0	64	20.31	2	1	1	0	81	29	1	0	1	1	1	0	0	8	0	2	1	0	103.9	0	104	0	0	0	0	0	0	103.9				2		104			0			0		0	104
427	0	69	24.8	1	2	1	0	90	65	0	0	1	1	1	0	0	8	1	1	1	1	64	0	64	0	0	0	0	0	0	64				2		64			0			0		0	64
429	0	67	23.26	2	2	1	1	79	73	1	0	0	1	1	0	0	8	0	2	0	0	101	0	101	0	0	0	0	0	0	101				2		101			0			0		0	101
430	0	78	22.67	1	1	1	1	89	30	0	0	1	1	1	0	0	8	1	1	0	0	71.8	0	72	0	0	0	0	0	0	71.8				2		72			0			0		0	72
431	0	68	21.64	1	1	1	0	70	40	0	0	1	1	1	1	0	8	1	1	0	0	106.5	0	107	0	0	0	0	0	0	106.5				2		106			0			0		0	106
432	0	69	24.8	2	2	2	0	65	0	0	0	1	1	1	0	0	8	1	1	1	1	63.8	0	64	0	0	0	0	0	0	63.8				2		64			0			0		0	64
433	0	73	24.5	2	1	1	0	70	10	0	0	0	1	1	0	0	8	1	1	0	0	99.2	0	99	0	0	0	0	0	0	99.2				2		99			0			0		0	99
434	0	64	27.22	2	1	1	1	85	45	1	0	0	1	1	0	0	8	1	1	0	0	105.3	0	105	0	0	0	0	0	0	105.3				2		105			0			0		0	105
436	0	67	23.26	1	2	2	0	73	0	1	0	0	1	1	0	0	8	0	2	0	0	100.1	0	100	0	0	0	0	0	0	100.1				2		100			0			0		0	100
437	0	72	21.57	2	1	1	0	70	54	1	0	1	1	1	0	1	8	0	2	0	0	73.4	0	73	0	0	0	0	0	0	73.4				2		73			0			0		0	73
438	0	69	24.42	1	1	1	0	70	60	1	0	1	0	1	0	1	8	0	2	1	0	82.1	0	82	0	0	0	0	0	0	82.1				2		82			0			0		0	82
439	0	63	22.38	1	2	1	0	70	70	1	0	0	1	0	0	0	8	1	1	0	0	74	0	74	0	0	0	0	0	0	74				2		74			0			0		0	74
440	0	69	25.78	1	1	1	0	75	45	1	1	0	1	1	1	0	8	1	1	0	0	53	1	54	0	0	0	0	0	0	53.7				2		53			0			0		0	53
441	1	74	29.87	2	1	1	0	80	45	0	0	0	1	1	0	0	8	1	1	0	0	48.7	0	49	0	0	0	0	0	0	48.7				2		49			0			0		0	49
442	0	63	22.38	2	2	2	0	70	0	1	0	0	1	0	0	0	8	1	1	0	0	73.8	0	74	0	0	1	0	0	0	73				2		74			0			1		0	74
443	0	66	20.06	2	1	1	1	80	35	1	0	1	1	1	0	0	8	1	1	0	0	43.5	0	44	0	0	0	0	1	0	43.5				2		44			0			0		0	44
444	0	72	29.76	1	1	1	0	75	40	1	0	0	1	0	0	0	8	1	1	0	0	103.1	0	103	0	0	0	0	0	0	103.1				2		103			0			0		0	103
446	0	74	20.72	1	1	1	0	75	55	1	0	1	1	1	1	1	8	0	2	0	0	101.5	0	102	0	0	0	0	0	0	101.5				2		101			0			0		0	101
448	1	69	22.37	2	1	1	1	86	48	0	0	0	1	1	0	0	8	1	1	1	1	85.1	0	85	0	0	0	0	0	0	85.1				2		85			0			0		0	85
449	0	72	25.86	1	1	1	0	75	55	1	0	0	1	1	1	0	8	1	1	1	1	102.8	0	103	0	0	0	0	0	0	102.8				2		103			0			0		0	103
450	0	65	21.51	2	1	1	0	60	35	1	0	1	1	1	1	1	8	1	1	1	0	102	0	102	0	0	0	0	0	0	102				2		102			0			0		0	102
451	0	80	22.39	2	1	1	1	84	0	0	0	0	0	0	1	0	8	1	1	0	0	42.4	0	42	0	0	0	0	0	1	42.4				2		42			0			0		0	42
452	0	69	23.14	2	1	1	1	69	100	1	0	1	1	1	1	0	8	1	1	0	0	103.9	0	104	0	0	0	1	0	0	103.9	70	dist patch		2	3	23.1	418	3.9	1	0	0	0	1	1	29	29
453	0	84	22.36	1	1	1	1	80	39	0	0	0	1	1	1	0	8	1	1	0	0	39.6	0	40	0	0	0	0	0	0	39.6				2		40			0			0		0	40
455	0	72	24.81	2	1	1	0	69	63	1	0	1	1	1	0	0	8	1	2	1	1	101.2	0	101	0	0	0	0	0	0	101.2				2		101			0			0		0	101
457	0	76	25.34	1	1	1	1	86	0	1	0	0	0	1	0	0	8	1	1	0	0	56.3	0	56	0	0	0	0	0	0	56.3				2		56			0			0		0	56
458	0	71	30.43	2	1	1	1	85	47	0	0	0	1	1	0	0	8	1	1	0	0	37.2	0	37	0	0	0	0	0	0	37.2				2		37			0			0		0	37
459	0	74	24.64	1	2	2	0	64.2	0	1	0	1	1	1	1	0	8	0	2	1	1	46.2	0	46	0	0	0	0	0	0	46.2	65	dist patch		2	2	3.2	149	2.5	1	0	0	1		0	46
460	0	70	22.01	1	1	1	0	65	25	1	0	0	1	1	0	0	8	1	1	0	0	102.9	0	103	0	0	0	0	0	0	102.9				2		103			0			0		0	103
461	0	68	25.08	2	1	1	0	66	66	0	0	0	1	1	0	0	8	0	2	0	0	44.8	0	45	0	0	0	0	0	0	44.8				2		45			0			0		0	45
462	0	63	24.96	1	1	1	1	90	30	0	0	0	1	1	0	0	8	0	2	0	0	99.2	0	99	0	0	0	0	0	0	99.2				2		99			0			0		0	99
464	0	64	21.12	2	1	1	0	65	100	1	0	0	1	1	0	0	8	1	1	0	0	99.6	0	100	0	0	0	0	0	0	99.6	30	dist patch		2	1	100			0			0		0	100
465	0	72	25.19	2	1	1	1	75	49	1	0	0	1	1	0	0	8	0	2	0	0	99.1	0	99	0	0	0	0	0	0	99.1				2		99			0			0		0	99
466	0	72	19.33	1	1	1	0	71	39	0	0	1	1	1	0	1	8	0	2	1	1	100.1	0	100	0	0	0	0	0	0	100.1				2		100			0			0		0	100
467	0	72	18.59	1	2	1	0	70	35	1	0	1	1	1	1	0	8	1	1	0	0	101.3	0	101	0	0	0	0	0	0	101.3				2		101			0			0		0	101
468	0	78	21.04	1	1	1	0	70	40	0	0	0	0	0	0	1	8	1	2	0	0	95.2	0	95	0	0	0	0	0	0	95.2				2		95			0			0		0	95
469	1	67	28.42	2	1	1	0	70	50	0	0	1	1	0	0	0	8	1	1	0	0	99	0	99	0	0	0	0	0	0	99				2		99			0			0		0	99
470	0	72	20.76	1	1	1	1	80	57	1	0	0	0	1	0	0	8	1	1	0	0	100.9	0	101	0	0	0	0	0	0	100.9				2		101			0			0		0	101
472	0	68	23.06	1	1	1	0	80	37	0	0	0	1	1	0	0	8	1	1	1	1	96.6	0	97	0	0	1	0	0	0	45				2		97			0			1		0	97
473	0	72	28.02	1	1	1	1	80	40	0	0	1	1	0	1	0	8	0	2	0	0	82.5	0	83	0	0	0	0	0	0	82.5				2		83			0			0		0	83
474	1	65	24.26	2	1	1	1	86	41	0	0	0	1	0	0	0	8	1	1	0	0	95.7	0	96	0	0	1	0	0	0	79				2		96			0			1		0	96
475	0	64	29.76	2	1	1	0	63	34	1	0	0	1	1	0	0	8	1	1	0	0	100.1	0	100	0	0	0	1	0	0	100.1				2		100			0			0		0	100
478	0	73	22.23	1	1	1	1	78	0	1	0	1	1	1	0	0	8	1	1	1	1	82.9	0	83	0	0	0	0	0	0	82.9				2		83			0			0		0	83
481	0	62	24.3	1	1	1	0	84.3	0	0	0	0	1	1	0	0	8	1	1	1	0	99.5	0	100	0	0	0	0	0	0	99.5	70	Prox patch	echolucent plaqu	2	3	76.6	502	8.4	1	0	0	0		0	100
482	1	61	19.6	2	1	1	0	70	41	1	0	1	0	0	0	0	8	1	1	0	0	92.9	0	93	0	0	0	0	0	0	92.9				2		93			0			0		0	93
484	0	61	25.38	2	1	1	0	70	30	1	0	1	1	1	0	0	8	1	1	0	0	98.6	0	99	0	0	0	0	0	0	98.6				2		99			0			0		0	99
485	1	61	24.56	2	1	1	0	70	40	1	0	1	0	0	0	1	8	1	1	0	0	94.9	0	95	0	0	0	0	0	0	94.9				2		95			0			0		0	95
486	0	72	28.54	2	1	1	0	70	45	1	0	1	0	1	0	0	8	1	1	1	1	80.1	0	80	0	0	0	0	0	0	80.1				2		80			0			0		0	80
487	0	72	22.85	1	1	1	0	80	50	1	0	0	1	1	0	0	8	0	2	1	1	46	0	46	0	0	0	0	0	0	46				2		46			0			0		0	46
488	0	71	21.97	1	1	1	0	70	0	1	0	0	1	1	0	0	8	1	1	0	0	97.2	0	97	0	0	1	0	0	1	74				2		97			0			1		0	97
489	0	77	26.37	1	2	1	0	85	65	1	0	1	1	1	1	0	8	1	1	0	0	97.7	0	98	0	0	0	1	0	0	97.7				2		98			0			0		0	98
490	0	74	22.83	1	1	1	0	70	50	0	0	1	1	1	0	0	8	1	1	1	1	83.5	0	84	0	0	0	0	0	0	83.5				2		84			0			0		0	84
491	1	79	18.7	2	1	1	0	80	50	0	0	0	0	0	0	0	8	1	1	0	0	97.3	0	97	0	0	0	0	0	0	97.3				2		97			0			0		0	97
492	1	73	20.89	2	1	1	1	67	37	0	0	1	1	1	0	0	8	1	1	0	0	89.2	0	89	0	0	0	0	0	0	89.2				2		89			0			0		0	89
493	0	69	26.65	2	1	1	0	85	43	1	0	1	1	1	1	0	8	1	1	1	1	66.5	0	67	0	0	0	0	0	0	66.5				2		66			0			0		0	66
495	0	77	20.76	1	1	1	1	65	55	1	1	1	1	1	0	0	8	1	1	1	1	54.7	1	55	0	0	0	0	0	0	55.4				2		55			0			0		0	55
497	0	70	23	2	2	1	0	90	50	0	0	0	0	1	0	0	8	1	1	0	0	85.3	0	85	0	0	0	0	0	0	85.3				2		85			0			0		0	85
498	0	65	25.82	2	1	1	1	80	100	1	0	1	1	1	0	0	8	1	1	0	0	93	0	93	0	0	0	0	0	0	93				2		93			0			0		0	93
499	0	74	32.47	2	1	1	0	75	55	0	0	1	1	1	0	0	8	1	1	0	0	52.1	0	52	0	0	0	0	0	0	52.1				2		52			0			0		0	52
500	0	77	26.37	2	2	2	0	65	0	1	0	1	1	1	0	0	8	1	1	0	0	96.9	0	97	0	0	0	0	0	0	96.9				2		97			0			0		0	97
501	0	70	23	1	2	2	0	50	0	0	0	0	0	1	0	0	8	1	1	0	0	85.1	0	85	0	0	0	0	0	0	85.1				2		85			0			0		0	85
502	0	65	23.61	1	1	1	0	78	54	1	0	1	1	1	0	0	8	1	1	0	0	94.3	0	94	0	0	0	0	0	0	94.3				2		94			0			0		0	94
503	1	61	22.68	2	1	1	1	60	50	0	0	0	1	1	0	0	8	1	1	0	0	93.3	0	93	0	0	0	0	0	1	93.3				2		93			0			0		0	93
504	0	78	21.75	1	1	1	0	70	35	1	0	1	1	0	0	0	8	1	1	0	0	40.3	0	40	0	0	0	0	1	0	40.3				2		40			0			0		0	40
505	0	72	19.33	2	1	1	1	86	0	1	0	0	0	1	0	0	8	1	1	1	1	91.8	0	92	0	0	1	0	0	0	71				2		92			0			1		0	92
507	0	69	24.52	2	1	1	0	79	20	1	0	0	1	1	0	0	8	1	1	0	0	71.9	0	72	0	0	0	1	0	0	71.9				2		72			0			0		0	72
508	0	74	17.3	1	2	2	0	70	0	1	1	1	1	0	1	0	8	1	1	0	0	38.6	1	39	0	0	0	0	0	0	38.7				2		39			0			0		0	39
509	0	68	23.18	1	1	1	1	80	38	1	0	1	1	1	0	0	8	1	1	1	1	49.6	0	50	0	0	0	0	0	0	49.6				2		50			0			0		0	50
510	0	85	23.71	1	1	1	0	80	43	0	0	1	1	1	0	0	8	1	1	0	0	64.9	0	65	0	0	0	0	0	0	64.9				2		65			0			0		0	65
511	0	66	24.66	1	1	1	0	65	40	1	0	1	1	0	0	0	8	1	1	1	1	90.5	0	91	0	0	0	0	0	0	90.5				2		91			0			0		0	91
512	0	71	23.97	1	1	1	0	76	60	1	0	0	1	1	0	0	8	1	1	0	0	94.8	0	95	0	0	0	0	0	0	94.8				2		95			0			0		0	95
513	0	64	23.53	2	2	1	1	83	83	1	0	0	0	1	0	0	8	1	1	0	0	58.8	0	59	0	0	0	0	0	0	58.8				2		59			0			0		0	59
514	0	64	23.53	1	2	2	1	63	0	1	0	0	0	1	0	0	8	1	1	0	0	58.5	0	59	0	0	0	0	0	0	58.5				2		59			0			0		0	59
515	0	66	24.63	1	1	1	0	80	50	1	0	0	1	1	0	0	8	1	1	0	0	68.4	0	68	0	0	0	0	0	0	68.4				2		68			0			0		0	68
516	1	72	25.23	2	1	1	1	70	50	0	0	1	0	0	1	0	8	1	1	0	0	93.1	0	93	0	0	0	0	0	0	93.1				2		93			0			0		0	93
517	0	72	26.03	2	1	1	0	83	51	1	0	1	1	1	0	0	8	1	1	0	0	92	0	92	0	0	0	0	0	0	92				2		92			0			0		0	92
518	0	75	22.92	1	1	1	0	67	0	1	0	0	1	0	0	0	8	1	1	0	0	94.3	0	94	0	0	0	0	0	0	94.3				2		94			0			0		0	94
519	1	64	28.19	2	1	1	1	60	25	0	0	1	1	1	0	0	8	1	1	0	0	91.3	0	91	0	0	1	0	0	0	73				2		91			0			1		0	91
520	0	72	21.64	2	1	1	1	65	41	0	0	0	0	0	0	0	8	1	1	0	0	36.4	0	36	0	0	0	1	0	0	36.4				2		36			0			0		0	36
522	0	71	19.33	1	1	1	1	73	37	1	0	0	1	1	0	0	8	1	1	0	0	76.7	0	77	0	0	0	0	0	0	76.7				2		77			0			0		0	77
523	0	70	23.86	2	1	1	1	82	100	1	0	1	1	1	0	0	8	1	1	0	0	89.3	0	89	0	0	0	0	0	0	89.3				2		89			0			0		0	89
525	0	72	27.43	2	1	1	0	73	0	0	0	0	1	1	0	0	8	1	1	1	1	86.8	0	87	0	0	0	0	0	0	86.8				2		87			0			0		0	87
526	0	65	26.45	1	1	1	0	65	40	1	0	1	1	1	0	0	8	1	1	1	1	72.6	0	73	0	0	0	0	0	0	72.6				2		73			0			0		0	73
527	0	74	25.34	1	1	1	1	52	26	1	0	0	1	0	0	0	8	1	1	0	0	91.7	0	92	0	0	0	0	0	0	91.7				2		92			0			0		0	92
528	0	63	27.76	1	1	1	1	86	43	1	0	0	1	0	1	0	8	1	1	0	0	92.3	0	92	0	0	0	0	0	0	92.3				2		92			0			0		0	92
529	0	73	21.72	2	1	1	1	80	40	0	0	1	0	1	0	0	8	1	1	0	1	93.1	0	93	0	0	0	0	0	0	93.1				2		93			0			0		0	93
530	0	70	28.38	1	1	1	0	70	40	1	0	0	1	0	0	0	8	0	2	0	0	86.1	0	86	0	0	0	0	0	0	86.1				2		86			0			0		0	86
531	0	68	24.92	2	1	1	0	80	65	0	0	1	1	0	0	0	8	1	1	0	0	91.6	0	92	0	0	0	0	0	0	91.6				2		92			0			0		0	92
532	0	78	22.58	1	1	1	0	70	60	1	0	0	1	1	0	0	8	1	1	0	0	91.7	0	92	0	0	0	0	0	0	91.7				2		92			0			0		0	92
533	0	69	23.97	2	1	1	1	84	57	1	0	1	1	1	0	0	8	1	1	0	0	91.7	0	92	0	0	0	0	0	0	91.7				2		92			0			0		0	92
535	0	67	21.67	2	1	1	1	80	41	0	0	0	0	1	0	0	8	1	1	0	0	92.4	0	92	0	0	0	0	0	0	92.4				2		92			0			0		0	92
536	1	71	28.34	1	2	1	0	70	65	0	0	0	1	1	0	0	8	1	1	0	0	65.6	0	66	0	0	0	0	0	0	65.6				2		66			0			0		0	66
537	0	70	23.6	1	2	1	0	70	40	1	0	0	1	1	0	0	8	1	1	1	1	66.5	0	67	0	0	0	0	0	0	66.5				2		66			0			0		0	66
538	0	78	24.66	2	2	2	0	75	30	1	0	0	1	1	1	0	8	1	1	1	1	66.5	0	67	0	0	0	0	0	0	66.5				2		66			0			0		0	66
539	1	70	21.74	1	1	1	1	70	42	0	0	1	0	1	0	0	8	1	1	0	0	91.6	0	92	0	0	0	0	0	0	91.6				2		92			0			0		0	92
540	1	77	24.71	2	1	1	0	71.1	46	0	0	1	1	1	0	0	8	1	1	0	0	90.6	0	91	0	0	0	0	0	0	90.6	65	dist patch		2	2	71.8	136	1.9	1	0	0	0		0	91
541	0	83	24.59	2	1	1	0	77	56	0	0	0	0	0	0	0	8	1	1	0	0	57.8	0	58	0	0	0	0	0	0	57.8				2		58			0			0		0	58
542	0	65	26.3	1	1	1	0	60	0	1	0	0	1	0	0	0	8	1	1	0	0	91.5	0	92	0	0	0	0	0	0	91.5				2		92			0			0		0	92
543	0	75	24	2	1	1	1	60	58	1	0	0	1	0	0	0	8	1	1	0	0	87.8	0	88	0	0	0	0	0	0	87.8				2		88			0			0		0	88
544	1	71	28.34	2	2	2	0	65	0	0	0	0	1	1	0	0	8	1	1	0	0	64.7	0	65	0	0	0	0	0	0	64.7				2		65			0			0		0	65
546	1	64	24.44	2	1	1	1	70	31	0	0	1	1	0	0	0	8	1	1	0	0	91.1	0	91	0	0	0	0	0	0	91.1				2		91			0			0		0	91
547	0	74	24.75	2	1	1	1	74	60	1	0	1	1	0	0	0	8	1	1	0	0	77.9	0	78	0	0	0	0	0	0	77.9				2		78			0			0		0	78
548	0	64	24.41	1	1	1	0	73	52	1	0	0	0	1	0	0	8	1	1	0	0	89.8	0	90	0	0	0	0	0	0	89.8				2		90			0			0		0	90
549	1	70	28.76	1	1	1	1	70	65	0	0	0	1	1	0	0	8	1	1	0	0	86.7	0	87	0	0	1	0	0	1	68				2		87			0			1		0	87
550	1	84	21.3	2	1	1	0	75	55	0	0	1	1	1	1	0	8	1	1	0	0	65.1	0	65	0	0	0	1	0	0	65.1				2		65			0			0		0	65
551	0	71	22.37	1	1	1	0	69	32	0	0	0	1	0	0	0	8	1	1	1	0	90.1	0	90	0	0	0	0	0	0	90.1				2		90			0			0		0	90
552	0	75	27.24	1	1	1	0	83	59	0	0	1	1	0	1	0	8	0	1	0	0	87.7	0	88	0	0	0	1	0	0	87.7				2		88			0			0		0	88
553	0	70	23.17	2	2	2	0	70	0	0	0	0	1	1	0	0	8	1	1	0	0	88.7	0	89	0	0	0	0	0	0	88.7				2		89			0			0		0	89
554	0	80	24	1	2	1	0	70	70	0	0	0	1	1	0	0	8	1	1	0	0	66.8	0	67	0	0	0	0	0	0	66.8	30	dist patch		2	1	67			0			0		0	67
558	0	76	21.91	2	1	1	0	70	55	1	0	0	1	1	1	0	8	1	1	0	0	44.5	0	45	0	0	0	0	0	0	44.5				2		45			0			0		0	45
559	0	80	24	1	2	2	0	65	0	0	0	0	1	1	0	0	8	1	1	0	0	66.1	0	66	0	0	0	0	0	0	66.1				2		66			0			0		0	66
562	0	64	25.55	1	2	2	0	80	0	1	0	0	1	1	0	0	8	1	1	0	0	41.9	0	42	0	0	0	0	0	0	41.9				2		42			0			0		0	42
565	0	64	27.65	1	1	1	0	70	40	1	0	0	1	1	0	0	8	1	1	0	0	82.1	0	82	0	0	0	0	0	0	82.1				2		82			0			0		0	82
566	0	81	24.27	2	1	1	0	76	60	1	0	0	1	1	0	0	8	1	1	0	0	74	0	74	0	0	0	0	0	0	74	50	dist patch		2	2	0.2	550	5.5	1	0	0	0	1	1	3	3
567	0	70	23.9	1	1	1	1	80	100	0	0	0	1	1	1	0	8	1	1	0	0	65.7	0	66	0	0	0	0	0	0	65.7				2		66			0			0		0	66
568	1	79	26.93	1	1	1	1	64	18	0	0	0	0	1	0	0	8	1	1	0	1	81.3	0	81	0	0	0	0	0	0	81.3				2		81			0			0		0	81
569	0	64	25.51	2	1	1	0	70	0	1	0	0	1	1	0	0	8	1	1	0	0	54.9	0	55	0	0	0	0	0	1	54.9				2		55			0			0		0	55
570	0	61	21.46	2	2	1	1	80	70	1	0	1	0	1	0	0	8	1	1	0	0	68.9	0	69	0	0	0	1	0	0	68.9	35	prox patch		2	1	69			0			0		0	69
571	0	75	19.51	1	1	1	0	65	60	1	0	0	1	1	0	1	8	0	1	0	0	47.4	0	47	0	0	0	0	0	0	47.4				2		47			0			0		0	47
572	0	61	21.46	1	2	2	0	70	0	1	0	1	0	1	0	0	8	1	1	0	0	68.7	0	69	0	0	0	0	0	0	68.7				2		69			0			0		0	69
573	0	79	25.74	2	2	1	0	69	73	0	0	0	1	1	0	0	8	1	1	0	0	75.7	0	76	0	0	0	0	0	0	75.7				2		76			0			0		0	76
574	0	64	24.2	2	1	1	0	60	45	1	0	1	1	0	0	0	8	1	1	0	0	82.1	0	82	0	0	0	0	0	1	82.1				2		82			0			0		0	82
576	0	79	22.22	1	1	1	1	82	55	1	0	1	1	1	0	0	8	1	1	0	0	84.3	0	84	0	0	0	0	0	0	84.3				2		84			0			0		0	84
577	0	70	25.92	2	1	1	0	93	40	1	0	1	1	1	0	0	8	1	1	0	0	84.6	0	85	0	0	0	0	0	0	84.6				2		85			0			0		0	85
578	0	79	25.74	1	2	2	0	73	0	0	0	0	1	1	0	0	8	1	1	0	0	74.8	0	75	0	0	0	0	0	0	74.8				2		75			0			0		0	75
579	0	70	23.79	1	1	1	1	77	40	1	0	0	1	1	0	0	8	1	1	0	0	72.3	0	72	0	0	0	0	0	0	72.3				2		72			0			0		0	72
581	0	61	23.53	2	1	1	0	80	60	1	0	1	0	1	0	0	8	1	1	0	0	82.3	0	82	0	0	0	0	0	0	82.3				2		82			0			0		0	82
582	1	77	26.1	2	1	1	1	85	28	0	0	1	1	1	1	0	8	1	1	1	1	62.9	0	63	0	0	0	0	0	0	62.9				2		63			0			0		0	63
583	0	81	24.19	1	1	1	1	65	55	1	0	0	0	1	0	0	8	1	1	0	0	43.9	0	44	0	0	0	0	0	0	43.9	40	prox patch		2	1	44			0			0		0	44
584	0	76	23.4	2	1	1	0	80	60	0	0	0	1	0	0	1	8	1	1	0	0	85.2	0	85	0	0	0	0	0	0	85.2				2		85			0			0		0	85
586	0	64	20.59	1	2	1	0	80	80	0	0	0	1	0	0	0	8	1	1	0	0	83.6	0	84	0	0	0	0	0	0	83.6				2		84			0			0		0	84
587	0	66	20.67	1	1	1	0	70	40	1	0	0	0	1	0	0	8	1	1	1	1	70.5	0	71	0	0	0	0	0	0	70.5				2		70			0			0		0	70
589	0	72	28.18	2	1	1	0	70	35	1	0	1	1	1	1	0	8	1	1	0	0	83.7	0	84	0	0	0	0	0	0	83.7				2		84			0			0		0	84
590	0	79	20.39	2	1	1	1	75	27	1	0	1	1	1	0	0	8	1	1	0	0	69.7	0	70	0	0	0	0	0	0	69.7				2		70			0			0		0	70
591	0	64	20.59	2	2	2	0	80	0	0	0	0	1	0	0	0	8	1	1	0	0	82.7	0	83	0	0	0	0	0	0	82.7				2		83			0			0		0	83
592	1	74	20.51	1	1	1	0	65	65	0	0	0	0	1	0	0	8	1	1	0	0	82.4	0	82	0	0	0	0	0	0	82.4				2		82			0			0		0	82
593	1	70	22.98	2	1	1	0	75	45	0	0	0	0	0	0	0	8	1	1	0	0	83	0	83	0	0	0	0	0	0	83				2		83			0			0		0	83
595	0	66	26.35	2	1	1	0	75	35	1	1	1	1	1	0	0	8	1	1	0	0	81	0	81	0	0	1	0	0	0	17	80	dist patch		2	3	16.4	103	0.8	1	1	1	1	1	1	20	20
596	0	70	25.48	2	1	1	1	85	46	0	0	0	0	1	0	0	8	0	1	0	0	80.7	0	81	0	0	1	0	0	0	62				2		81			0			1		0	81
598	0	72	26.23	2	1	1	1	50	100	1	0	0	0	1	0	0	8	1	1	1	1	82.4	0	82	0	0	0	1	0	0	82.4	40	prox patch		2	1	82			0			0		0	82
599	0	71	19.73	2	1	1	1	89	45	1	0	0	1	1	0	0	8	0	1	0	0	55.6	0	56	0	0	0	0	0	0	55.6	40	prox patch		2	1	56			0			0		0	56
600	0	67	22.66	1	2	1	1	90	70	1	0	1	0	0	0	0	8	1	1	0	0	80.7	0	81	0	0	0	0	0	0	80.7				2		81			0			0		0	81
601	0	67	22.66	2	2	2	0	70	0	1	0	1	0	0	0	0	8	1	1	0	0	80.5	0	81	0	0	0	0	0	0	80.5				2		81			0			0		0	81
602	1	70	29.04	2	1	1	1	71	30	0	0	0	1	0	0	0	8	1	1	0	0	81.9	0	82	0	0	0	0	0	0	81.9				2		82			0			0		0	82
603	0	75	28.6	1	1	1	0	83	0	0	0	0	1	0	0	0	8	1	1	0	0	80.4	0	80	0	0	0	0	0	0	80.4				2		80			0			0		0	80
604	0	69	17.02	1	1	1	0	70	55	1	0	0	1	1	0	0	8	1	1	1	1	52.3	0	52	0	0	0	0	0	0	52.3	45	dist patch		2	1	52			0			0		0	52
605	0	71	27.22	2	1	1	1	65	30	1	0	0	1	1	1	0	8	1	1	1	1	76	0	76	0	0	0	0	0	0	76				2		76			0			0		0	76
608	0	68	21.16	1	1	1	1	91	63	1	0	0	1	0	0	0	8	1	1	0	0	78.5	0	79	0	0	0	0	0	0	78.5				2		79			0			0		0	79
609	0	64	26.33	2	2	1	0	85	80	1	0	1	1	1	0	0	8	1	1	1	1	78.6	0	79	0	0	0	0	0	0	78.6				2		79			0			0		0	79
610	0	67	20.67	1	1	1	0	70	53	0	0	1	0	0	0	0	8	1	1	0	0	81.2	0	81	0	0	0	0	0	0	81.2				2		81			0			0		0	81
611	0	64	26.33	1	2	2	0	80	0	1	0	1	1	1	0	0	8	1	1	1	1	78.4	0	78	0	0	0	0	0	0	78.4				2		78			0			0		0	78
612	0	65	21.01	2	1	1	0	70	0	1	0	0	0	1	0	0	8	0	1	0	0	80.3	0	80	0	0	0	0	0	0	80.3				2		80			0			0		0	80
613	0	72	21.29	2	1	1	1	85	66	0	0	0	0	0	0	0	8	1	1	0	0	77.5	0	78	0	0	0	0	0	0	77.5				2		77			0			0		0	77
614	0	74	22.86	1	1	1	0	70	30	1	0	0	1	1	0	0	8	1	1	1	1	71.3	0	71	0	0	0	0	0	0	71.3				2		71			0			0		0	71
615	0	65	26.56	1	2	2	0	70	0	0	0	0	1	1	0	0	8	1	1	0	0	79.2	0	79	0	0	0	0	0	0	79.2				2		79			0			0		0	79
617	1	78	21.64	1	1	1	1	80	58	0	0	1	1	1	1	0	8	1	1	0	0	46.8	0	47	0	0	0	0	0	0	46.8				2		47			0			0		0	47
618	0	66	22.4	1	1	1	1	86	57	1	0	0	0	1	0	0	8	1	1	0	0	67.3	0	67	0	0	0	0	0	0	67.3				2		67			0			0		0	67
620	0	83	29.05	1	1	1	1	70	50	0	0	0	0	1	0	0	8	1	1	0	0	61.3	0	61	0	0	0	0	0	0	61.3				2		61			0			0		0	61
622	0	74	28.02	1	1	1	0	70	45	1	0	1	1	1	1	0	8	1	1	0	0	79.7	0	80	0	0	0	0	0	0	79.7				2		80			0			0		0	80
623	0	75	27.12	2	1	1	0	70	40	1	0	0	1	0	0	0	8	1	1	0	0	79.5	0	80	1	1	0	0	0	0	79.5				2		80			0			1		0	80
624	0	73	22.3	2	1	1	0	79	0	0	0	1	0	1	0	0	8	1	1	0	0	42.6	1	43	0	0	0	0	0	0	43				2		43			0			0		0	43
625	0	66	24.46	2	2	1	0	76	70	1	0	0	0	0	0	0	8	1	1	0	0	75	0	75	0	0	0	0	0	0	75				2		75			0			0		0	75
626	0	66	24.46	1	2	2	0	80	0	1	0	0	0	0	0	0	1	1	1	0	0	75	0	75	0	0	0	0	0	0	75				2		75			0			0		0	75
628	1	73	20	2	1	1	0	70	35	0	0	0	1	1	0	0	8	1	1	0	0	77	0	77	0	0	0	0	0	0	77	30	dist patch		2	1	77			0			0		0	77
629	0	66	23.26	1	1	1	0	70	35	1	0	1	1	0	0	0	8	1	1	0	0	54.5	0	55	0	0	0	0	0	0	54.5				2		54			0			0		0	54
630	0	71	19.69	1	1	1	0	75	50	1	0	0	0	1	0	0	8	1	1	0	0	76.9	0	77	0	0	0	0	0	0	76.9				2		77			0			0		0	77
634	0	75	23.41	1	1	1	1	81	66	1	0	0	1	0	0	0	8	1	1	0	0	70.1	0	70	0	0	0	0	0	0	70.1				2		70			0			0		0	70
635	0	69	24.95	1	1	1	0	75	35	1	0	0	0	0	0	0	8	1	1	0	0	74	0	74	0	0	0	0	0	0	74	20	prox patch		2	1	74			0			0		0	74
636	0	64	27.51	1	1	1	0	80	35	1	0	0	0	0	0	0	8	1	1	0	0	73.8	0	74	0	0	0	0	0	0	73.8				2		74			0			0		0	74
638	0	74	24.22	1	1	1	1	74	46	0	0	0	1	0	0	0	8	1	1	0	0	75.2	0	75	0	0	0	0	0	1	75.2				2		75			0			0		0	75
639	0	82	29.36	1	1	1	0	75	55	0	0	1	1	1	0	0	8	1	1	0	0	72.7	0	73	0	0	0	0	0	0	72.7				2		73			0			0		0	73
641	1	69	26.72	2	1	1	1	75	40	0	0	0	1	1	0	0	8	1	1	0	0	76.2	0	76	0	0	0	0	0	0	76.2				2		76			0			0		0	76
643	0	72	23.31	2	1	1	0	67	40	1	0	0	1	1	0	0	8	1	1	0	0	69	0	69	0	0	0	0	0	0	69				2		69			0			0		0	69
644	0	67	25.91	1	1	1	1	85	39	1	0	1	1	1	0	0	8	1	1	0	0	60.4	0	60	0	0	0	0	0	0	60.4				2		60			0			0		0	60
645	0	72	25.51	2	1	1	1	88	41	1	0	0	0	0	0	0	8	1	1	0	0	72.7	0	73	0	0	0	0	0	0	72.7				2		73			0			0		0	73
646	0	76	32.12	2	1	1	1	88	60	1	0	1	1	1	1	0	8	1	1	0	0	73.7	0	74	0	0	0	0	0	0	73.7				2		74			0			0		0	74
648	0	68	29.97	1	1	1	0	80	30	1	0	0	1	1	0	0	8	1	1	0	0	70.3	0	70	0	0	0	0	0	0	70.3				2		70			0			0		0	70
649	0	76	23.38	1	2	1	0	70	70	1	0	0	1	1	1	0	8	1	1	0	0	74	0	74	0	0	0	0	0	0	74				2		74			0			0		0	74
650	0	76	23.38	2	2	2	0	70	0	1	0	0	1	1	1	0	8	1	1	0	0	73.8	0	74	0	0	0	0	0	0	73.8				2		74			0			0		0	74
651	0	72	19.48	1	1	1	0	70	40	1	0	0	1	0	0	0	8	1	1	0	0	47.6	0	48	0	0	0	0	0	0	47.6				2		48			0			0		0	48
653	0	80	23.41	2	1	1	1	92	42	0	0	0	1	1	0	0	8	1	1	0	0	69.3	0	69	0	0	0	0	0	0	69.3				2		69			0			0		0	69
654	0	66	20.69	1	2	1	1	90	65	1	0	1	1	1	0	1	8	1	1	0	0	38.7	0	39	0	0	0	0	0	0	38.7				2		39			0			0		0	39
655	0	69	30.56	1	1	1	1	71	55	1	0	1	1	0	0	0	8	1	1	0	0	41.6	0	42	0	0	0	0	0	0	41.6				2		42			0			0		0	42
656	0	66	20.69	2	2	2	0	70	0	1	0	1	1	1	0	1	8	1	1	0	0	38.5	0	39	0	0	0	0	0	0	38.5				2		38			0			0		0	38
657	0	71	27.55	1	1	1	1	80	100	1	0	1	1	1	1	0	8	1	1	0	0	58.6	0	59	0	0	0	0	0	0	58.6				2		59			0			0		0	59
659	0	67	23.09	1	1	1	0	60	100	1	0	1	1	1	0	0	8	1	1	1	1	74.2	0	74	0	0	0	0	0	0	74.2				2		74			0			0		0	74
662	0	67	20.73	2	2	2	0	70	0	1	0	1	1	1	0	0	8	1	1	0	0	73.5	0	74	0	0	0	0	0	0	73.5				2		74			0			0		0	74
663	0	67	26.62	2	1	1	0	70	45	1	0	1	1	1	0	0	8	1	1	0	0	70.3	0	70	0	0	0	0	0	0	70.3				2		70			0			0		0	70
664	0	68	26.55	1	1	1	0	70	55	1	0	1	0	1	0	0	8	1	1	1	1	72.2	0	72	0	0	0	0	0	0	72.2				2		72			0			0		0	72
665	0	76	25	1	1	1	0	75	45	1	0	0	0	1	1	0	8	1	1	0	0	47.5	0	48	0	0	0	0	0	0	47.5				2		48			0			0		0	48
666	0	79	20.62	1	1	1	0	80	60	1	0	0	1	1	0	0	8	1	1	1	1	71.7	0	72	0	0	0	0	0	0	71.7				2		72			0			0		0	72
667	0	65	26.11	2	2	1	0	75	70	1	0	1	1	0	1	0	8	1	1	0	0	39	0	39	0	0	0	0	0	0	39	30	bulb		2	1	39			0			0		0	39
669	0	65	26.11	1	2	2	0	70	0	1	0	1	1	0	1	0	8	1	1	0	0	38.7	0	39	0	0	0	0	0	0	38.7	30	dist patch		2	1	39			0			0		0	39
670	0	76	25.01	1	1	1	1	84	24	0	0	1	1	1	1	0	8	1	1	1	1	47.6	0	48	0	0	0	0	0	0	47.6				2		48			0			0		0	48
671	0	81	18.63	1	1	1	0	70	35	1	0	0	0	1	1	0	8	1	1	0	0	36.8	1	44	0	0	0	0	0	0	44	30	prox patch		2	1	37			0			0		0	37
672	0	68	25.88	1	1	1	0	70	55	1	0	1	1	1	0	1	8	1	1	0	0	67.1	0	67	0	0	0	0	0	0	67.1				2		67			0			0		0	67
673	0	63	23.99	1	1	1	0	78	50	1	0	1	0	1	0	0	8	1	1	0	0	54.9	0	55	0	0	0	0	0	0	54.9				2		55			0			0		0	55
674	0	64	24.68	2	2	1	0	75	75	1	0	1	1	1	0	0	8	1	1	0	0	68.8	0	69	0	0	0	0	0	0	68.8				2		69			0			0		0	69
675	1	71	28.65	1	1	1	0	70	40	1	0	1	1	1	1	0	8	1	1	0	0	69.7	0	70	0	0	0	0	0	0	69.7				2		70			0			0		0	70
676	0	64	24.68	1	2	2	0	75	0	1	0	1	1	1	0	0	8	1	1	0	0	68.1	0	68	0	0	0	0	0	0	68.1	20	dist patch		2	1	68			0			0		0	68
677	0	78	25.68	2	1	1	0	70	37	0	0	0	1	1	0	0	8	1	1	0	0	69.3	0	69	0	0	0	0	0	0	69.3				2		69			0			0		0	69
678	0	77	27.08	2	1	1	0	70	45	1	0	0	1	1	0	0	8	1	1	0	0	68.3	0	68	0	0	0	0	0	0	68.3				2		68			0			0		0	68
680	1	71	23.09	1	1	1	0	74	52	0	0	0	1	1	0	0	8	1	1	0	0	69.3	0	69	0	0	0	0	0	0	69.3				2		69			0			0		0	69
681	0	75	24.31	1	1	1	0	80	0	1	0	0	1	1	1	1	8	1	1	0	0	65.4	0	65	0	0	0	0	0	0	65.4				2		65			0			0		0	65
682	0	68	20.4	1	1	1	0	80	60	1	0	1	0	1	0	1	8	1	1	1	1	47.1	1	47	0	0	0	0	0	0	47				2		47			0			0		0	47
683	1	74	18.55	1	1	1	0	70	45	0	0	0	1	1	0	0	8	1	1	0	0	57.6	0	58	0	0	0	0	0	0	57.6				2		58			0			0		0	58
685	0	64	24.5	1	1	1	0	80	35	1	0	1	0	1	0	0	8	1	1	0	0	66.5	0	67	0	0	0	0	0	0	66.5				2		67			0			0		0	67
688	0	67	23.12	1	1	1	1	80	41	1	0	1	0	1	0	0	8	1	1	0	0	65.1	0	65	0	0	0	0	0	0	65.1				2		65			0			0		0	65
690	0	66	26.36	2	1	1	1	70	39	1	0	1	1	1	0	0	8	1	1	1	1	61.6	0	62	0	0	0	0	0	0	61.6				2		62			0			0		0	62
691	0	66	20.64	2	1	1	0	71	50	1	0	1	0	1	0	0	8	1	1	0	0	54.2	0	54	0	0	0	0	0	0	54.2	70	dist patch		2	3	47.1	438	5.8	1	0	0	0	1	1	48	48
692	0	76	24.71	2	1	1	0	80	50	1	0	1	1	1	0	0	8	1	1	0	0	66.6	0	67	0	0	0	0	0	0	66.6				2		67			0			0		0	67
693	0	77	26.4	1	1	1	0	75	70	1	0	0	1	1	1	0	8	1	1	0	0	66.8	0	67	0	0	0	0	0	0	66.8	70	dist patch		2	3	12.2	438	2.8	1	0	0	0	1	1	13	13
694	0	72	18.8	2	1	1	1	82	45	0	0	0	1	1	0	0	8	1	1	0	0	64	0	64	0	0	0	0	0	0	64				2		64			0			0		0	64
695	0	62	22.89	1	1	1	1	78	50	1	0	0	0	1	0	0	8	1	1	0	0	58.8	0	59	0	0	0	0	0	0	58.8				2		59			0			0		0	59
697	0	65	24.6	2	1	1	1	71	35	1	0	0	1	0	0	0	8	0	1	0	0	64.4	0	64	0	0	0	0	0	0	64.4				2		64			0			0		0	64
698	1	72	18.4	1	1	1	1	78	45	0	0	0	0	0	0	0	8	1	1	0	0	64	0	64	0	0	0	0	0	0	64				2		64			0			0		0	64
699	0	83	22.5	1	1	1	0	83	34	1	0	0	0	0	0	1	8	1	1	1	0	44.4	0	44	0	0	0	0	0	0	44.4				2		44			0			0		0	44
700	0	74	21.5	1	1	1	1	75	45	0	0	0	1	0	0	0	8	1	1	1	0	48.2	0	48	0	0	0	0	0	0	48.2				2		48			0			0		0	48
701	0	65	25.2	1	1	1	1	72	56	0	0	1	1	0	0	0	8	1	1	1	1	64.2	0	64	0	0	0	0	0	0	64.2				2		64			0			0		0	64
702	0	66	23.3	2	1	1	1	78	34	0	0	0	0	1	0	0	8	1	1	0	0	60.7	0	61	0	0	0	0	0	0	60.7				2		61			0			0		0	61
704	0	61	24.9	2	1	1	1	71	42	1	0	1	1	1	1	0	8	1	1	1	1	61.5	0	62	0	0	0	0	0	0	61.5				2		62			0			0		0	62
705	0	67	23.9	2	1	1	1	86	54	0	0	1	1	0	0	0	8	1	1	0	0	60.3	0	60	0	0	0	0	0	0	60.3				2		60			0			0		0	60
707	0	80	25.6	1	1	1	1	81	58	0	0	0	1	0	1	0	8	1	1	1	0	58.8	0	59	0	0	0	0	0	0	58.8				2		59			0			0		0	59
709	0	70	25.3	1	1	1	1	86	46	0	0	0	1	0	0	0	8	1	1	0	0	63.1	0	63	0	0	0	0	0	0	63.1				2		63			0			0		0	63
710	0	67	19.2	2	1	1	0	62	37	0	0	1	0	0	0	1	8	1	1	0	0	59.2	0	59	0	0	0	0	0	0	59.2	30	dist patch		2	1	59			0			0		0	59
713	0	82	26.9	1	1	1	1	78	39	0	0	0	1	0	0	0	8	1	1	0	0	62.1	0	62	0	0	0	0	0	0	62.1	20	prox patch		2	1	62			0			0		0	62
714	0	73	23.6	1	1	1	1	73	54	0	0	1	1	0	0	0	8	1	1	0	0	61.6	0	62	0	0	0	0	0	0	61.6				2		62			0			0		0	62
715	0	75	23.6	1	1	1	0	74	52	0	0	0	0	0	0	0	8	1	1	1	1	52.1	0	52	0	0	0	0	0	0	52.1				2		52			0			0		0	52
716	0	71	21.8	1	1	1	1	79	46	0	0	1	1	0	0	1	8	1	1	1	1	56.9	0	57	0	0	0	0	0	0	56.9				2		57			0			0		0	57
717	0	65	22.5	2	1	1	1	76	49	0	0	1	0	1	1	0	1	0	1	0	0	60.6	0	61	0	0	0	0	0	0	60.6				2		61			0			0		0	61
718	0	62	21.6	2	1	1	0	90	37	1	0	1	0	0	0	0	8	1	1	0	0	47.9	0	48	0	0	0	0	0	0	47.9				2		48			0			0		0	48
719	0	67	23.5	1	1	1	1	83	67	1	0	0	1	0	1	0	8	1	1	1	0	60.1	0	60	0	0	0	0	0	0	60.1				2		60			0			0		0	60
720	0	72	23.5	1	1	1	0	67	51	0	0	1	1	0	0	0	8	1	1	1	1	60.2	0	60	0	0	0	0	0	0	60.2	20	dist patch		2	1	60			0			0		0	60
722	0	67	22.5	1	1	1	0	79	41	1	0	1	1	0	1	0	8	1	1	1	0	46.5	0	47	0	0	0	0	0	0	46.5				2		47			0			0		0	47
723	0	73	22	2	1	1	0	0	0	1	0	0	1	0	0	0	8	1	1	1	1	58.3	0	58	0	0	0	0	0	0	58.3				1		58			0			0		0	58
724	0	74	23.2	1	1	1	0	72	46	0	0	1	0	0	0	0	8	1	1	1	1	59.2	0	59	0	0	0	0	0	0	59.2				2		59			0			0		0	59
726	0	72	22.7	2	1	1	1	82	0	0	0	0	0	0	0	0	8	1	1	0	0	43.2	0	43	0	0	0	0	0	0	43.2				2		43			0			0		0	43
727	1	66	29.5	2	1	1	1	83	66	0	0	0	0	0	1	0	8	1	1	0	0	56.6	0	57	0	0	0	0	0	0	56.6				2		57			0			0		0	57
729	0	70	25.7	2	1	1	1	65	57	0	0	0	1	0	1	0	8	1	1	0	0	53.3	0	53	0	0	0	0	0	0	53.3				2		53			0			0		0	53
730	0	63	22.1	1	1	1	1	54	45	1	0	1	1	1	1	0	8	1	1	0	0	55.5	0	56	0	0	0	0	0	0	55.5				2		56			0			0		0	56
731	0	72	27.1	1	1	1	1	70	100	0	0	0	1	0	0	0	8	1	1	1	0	52.1	0	52	0	0	0	0	0	0	52.1				2		52			0			0		0	52
733	0	61	22.6	1	1	1	0	77	64	1	0	1	1	1	1	0	8	1	1	0	0	52	0	52	0	0	0	0	0	0	52				2		52			0			0		0	52
735	0	69	23	2	1	1	0	78	57	0	0	1	0	0	0	0	8	1	1	0	0	53.9	0	54	0	0	0	0	0	0	53.9				2		54			0			0		0	54
736	0	72	25.9	2	1	1	0	75	52	0	0	1	1	0	0	0	8	1	1	1	0	54.6	0	55	0	0	0	0	0	0	54.6				2		55			0			0		0	55
738	0	79	20.7	1	1	1	0	72	33	0	0	1	1	0	0	0	8	1	1	0	0	53.6	0	54	0	0	0	0	0	0	53.6	20	prox patch		2	1	54			0			0		0	54
741	0	61	21.4	1	1	1	0	76	58	0	0	1	0	0	0	1	8	1	1	0	0	53.5	0	54	0	0	0	0	0	0	53.5				2		53			0			0		0	53
742	1	68	24.5	1	1	1	0	73	46	0	0	0	0	0	0	0	8	1	1	0	0	52.7	0	53	0	0	0	0	0	0	52.7	100	dist patch		2	4	14.9	383	7.7	1	1	0	0		0	53
743	0	73	29.9	1	1	1	1	71	68	0	0	1	1	0	1	0	8	1	1	0	0	44.8	0	45	0	0	0	0	0	0	44.8				2		45			0			0		0	45
744	0	65	23.1	2	1	1	0	78	47	0	0	1	1	0	1	0	8	1	1	0	0	51.3	0	51	0	0	0	0	0	0	51.3				2		51			0			0		0	51
745	0	62	24.2	2	1	1	1	83	39	0	0	0	1	0	0	0	8	1	1	0	0	52	0	52	0	0	0	0	0	0	52				2		52			0			0		0	52
746	0	67	22.2	1	1	1	0	80	38	0	0	0	1	0	0	0	8	1	1	0	0	37.1	0	37	0	0	0	0	0	0	37.1	45	prox patch		2	1	37			0			0		0	37
747	0	68	29.1	1	1	1	0	76	0	0	0	0	1	0	1	0	8	1	1	1	0	47.2	0	47	0	0	0	0	0	0	47.2				2		47			0			0		0	47
748	0	68	22.5	1	1	1	0	80	0	0	0	1	1	0	0	0	8	1	1	0	0	50.9	0	51	0	0	0	0	0	0	50.9				2		51			0			0		0	51
749	0	72	22	1	1	1	1	74	41	1	0	0	1	0	0	1	8	1	1	0	0	47.6	0	48	0	0	0	0	0	0	47.6				2		48			0			0		0	48
751	0	65	24.2	1	2	1	0	74	69	0	0	1	1	0	0	0	8	1	1	1	1	49.9	0	50	0	0	0	0	0	0	49.9				2		50			0			0		0	50
752	0	76	22.5	1	1	1	1	73	85	0	0	0	1	0	1	1	8	1	1	1	0	46.5	0	47	0	0	0	0	0	0	46.5				2		47			0			0		0	47
755	0	64	21.7	2	1	1	0	68	45	1	0	0	0	0	0	0	8	1	1	0	0	46	0	46	0	0	0	0	0	0	46				2		46			0			0		0	46
756	0	65	24.2	2	2	2	0	69	0	0	0	1	1	0	0	0	8	1	1	1	1	49	0	49	0	0	0	0	0	0	49				2		49			0			0		0	49
760	0	67	27.1	2	1	1	1	85	0	0	0	0	1	0	0	0	8	1	1	0	0	49.8	0	50	0	0	0	0	0	0	49.8				2		50			0			0		0	50
762	0	64	24.8	1	1	1	1	77	59	1	0	0	0	0	1	0	8	1	1	0	0	45.1	0	45	0	0	0	0	0	0	45.1				2		45			0			0		0	45
763	0	79	21.5	2	1	1	1	82	46	0	0	0	1	0	0	0	8	1	1	0	0	49.2	0	49	0	0	0	0	0	0	49.2				2		49			0			0		0	49
766	0	63	22.5	2	1	1	0	85	52	1	0	0	1	0	0	0	8	1	1	0	0	49	0	49	0	0	0	0	0	0	49				2		49			0			0		0	49
767	0	81	20.3	1	1	1	1	77	78	0	0	1	0	0	0	1	8	1	1	0	0	37.5	0	38	0	0	0	0	0	0	37.5				2		38			0			0		0	38
768	0	70	20.7	2	1	1	0	67	55	0	0	0	0	0	0	0	8	1	1	0	0	48	0	48	0	0	0	0	0	0	48				2		48			0			0		0	48
773	0	73	23.9	2	1	1	0	79	0	0	0	0	0	0	0	0	8	1	1	0	0	45.3	0	45	0	0	0	0	0	0	45.3				2		45			0			0		0	45
774	0	73	24.8	2	1	1	1	70	27	0	0	1	1	0	0	0	8	1	1	1	0	47.5	0	48	0	0	0	0	0	0	47.5				2		48			0			0		0	48
776	0	81	20.6	2	1	1	0	76	46	0	0	0	0	0	1	0	8	1	1	0	0	44.5	0	45	0	0	0	0	0	0	44.5				2		45			0			0		0	45
779	0	73	23.2	1	1	1	1	76	70	0	0	0	1	0	1	0	8	1	1	0	0	44.8	0	45	0	0	0	0	0	0	44.8				2		45			0			0		0	45
780	0	79	17.5	1	1	1	1	75	67	0	0	0	1	0	0	0	8	1	1	0	0	44.5	0	45	0	0	0	0	0	0	44.5	20	prox patch		2	1	44			0			0		0	44
781	1	62	21.7	1	1	1	1	88	31	1	0	1	1	0	1	0	8	1	1	0	0	43.8	0	44	0	0	0	0	0	0	43.8				2		44			0			0		0	44
782	0	69	32	1	1	1	0	78	39	0	0	1	1	0	0	0	8	0	1	0	0	45.4	0	45	0	0	0	0	0	0	45.4				2		45			0			0		0	45
783	0	61	22.5	2	1	1	0	75	38	0	0	0	1	0	0	0	8	1	1	0	1	37.4	0	37	0	0	0	0	0	0	37.4				2		37			0			0		0	37
785	0	69	26.4	2	1	1	0	80	57	1	0	0	0	0	1	0	8	0	1	1	0	45	0	45	0	0	0	0	0	0	45				2		45			0			0		0	45
786	0	74	27.1	1	1	1	0	74	0	0	0	0	0	0	1	0	8	1	1	0	0	40.8	0	41	0	0	0	0	0	0	40.8				2		41			0			0		0	41
787	0	70	26.9	2	1	1	0	77	60	0	0	1	1	0	0	0	8	1	1	0	0	38.7	0	39	0	0	0	0	0	0	38.7				2		39			0			0		0	39
788	0	66	24.9	1	1	1	0	74	27	0	0	1	1	0	0	0	8	1	1	0	0	44.2	0	44	0	0	0	0	0	0	44.2				2		44			0			0		0	44
789	0	72	22.6	2	1	1	0	70	40	0	0	1	1	0	0	0	8	1	1	1	0	44.5	0	45	0	0	0	0	0	0	44.5				2		44			0			0		0	44
790	0	71	24.9	1	1	1	1	72	62	0	0	0	1	0	1	0	8	1	1	1	1	39.5	0	40	0	0	0	0	0	0	39.5				2		39			0			0		0	39
792	0	74	20.7	2	1	1	1	83	36	0	0	0	1	0	0	0	8	1	1	0	0	40.3	0	40	0	0	0	0	0	0	40.3				2		40			0			0		0	40
794	0	61	25.1	1	1	1	0	82	33	1	0	0	0	0	0	0	8	1	1	0	0	43.4	0	43	0	0	0	0	0	0	43.4				2		43			0			0		0	43
797	0	69	20.4	1	1	1	1	83	59	1	0	0	1	0	1	0	8	1	1	0	0	43.5	0	44	0	0	0	0	0	0	43.5				2		44			0			0		0	44
801	0	61	28	2	1	1	0	69	21	1	0	1	1	1	0	0	8	1	1	0	0	42.8	0	43	0	0	0	0	0	0	42.8				2		43			0			0		0	43
802	1	71	22.1	1	1	1	0	65	4	0	0	0	1	0	0	1	8	1	1	0	0	42.6	0	43	0	0	0	0	0	0	42.6				2		43			0			0		0	43
805	0	74	25.7	1	2	1	1	70	56	1	0	0	1	0	0	0	8	1	1	0	0	41.5	0	42	0	0	0	0	0	0	41.5				2		41			0			0		0	41
806	0	75	27.2	1	1	1	0	78	77	0	0	1	1	0	1	0	8	1	1	0	0	41	0	41	0	0	0	0	0	0	41				2		41			0			0		0	41
807	0	64	21.7	2	1	1	0	43	40	0	0	1	0	0	0	0	8	1	1	1	1	39.8	0	40	0	0	0	0	0	0	39.8	25	prox patch		1	1	40			0			0		0	40
808	0	65	24.6	2	1	1	1	71	35	1	0	0	1	0	0	0	8	0	1	0	0	64.4	0	64	0	0	0	0	0		64.4				2		64			0			0		0	64
809	1	72	18.4	1	1	1	1	78	45	0	0	0	0	0	0	0	8	1	1	0	0	64	0	64	0	0	0	0			64				2		64			0			0		0	64
810	0	83	22.5	1	1	1	0	83	34	1	0	0	0	0	1	1	8	1	1	1	0	44.4	0	44	0	0	0	0			44.4				2		44			0			0		0	44
811	0	74	21.5	1	1	1	1	75	45	0	0	0	1	0	1	0	8	1	1	1	0	48.2	0	48	0	0	0	0			48.2				2		48			0			0		0	48
812	0	57	26.2	2	1	1	0	71	44	0	0	0	1	0	0	1	8	1	1	0	0	60.6	0	61	0	0	0	0			60.6				2		61			0			0		0	61
813	0	65	25.2	1	1	1	1	72	56	0	0	1	1	0	1	0	8	1	1	1	1	64.2	0	64	0	0	0	0			64.2				2		64			0			0		0	64
814	0	66	23.3	2	1	1	1	78	34	0	0	0	0	1	0	0	8	1	1	0	0	60.7	0	61	0	0	0	0			60.7				2		61			0			0		0	61
816	0	61	24.9	2	1	1	1	71	42	1	0	1	1	1	1	0	8	1	1	1	1	61.5	0	62	0	0	0	0			61.5				2		62			0			0		0	62
817	0	67	23.9	2	1	1	1	86	54	0	0	1	1	0	0	0	8	1	1	0	0	60.3	0	60	0	0	0	0			60.3				2		60			0			0		0	60
820	0	80	25.6	1	1	1	1	81	58	0	0	0	1	0	0	0	8	1	1	1	0	58.8	0	59	0	0	0	0			58.8				2		59			0			0		0	59
823	0	70	25.3	1	1	1	1	86	46	0	0	0	1	0	0	0	8	1	1	0	0	63.1	0	63	0	0	0	0			63.1				2		63			0			0		0	63
824	0	67	19.2	2	1	1	0	62	37	0	0	1	0	0	0	1	8	1	1	0	0	59.2	0	59	0	0	0	0			59.2				2		59			0			0		0	59
827	0	59	24	2	1	1	0	75	70	0	0	1	1	0	0	0	8	1	1	1	1	56.5	0	57	0	0	0	0			56.5				2		57			0			0		0	57
828	0	82	26.9	1	1	1	1	78	39	0	0	0	1	0	1	0	8	1	1	0	0	62.1	0	62	0	0	0	0			62.1				2		62			0			0		0	62
829	0	73	23.6	1	1	1	1	73	54	0	0	1	1	0	1	0	8	1	1	0	0	61.6	0	62	0	0	0	0			61.6				2		62			0			0		0	62
830	0	75	23.6	1	1	1	0	74	52	0	0	0	0	0	0	0	8	1	1	1	1	52.1	0	52	0	0	0	0			52.1				2		52			0			0		0	52
831	0	71	21.8	1	1	1	1	79	46	0	0	1	1	0	0	1	8	1	1	1	1	56.9	0	57	0	0	0	0			56.9				2		57			0			0		0	57
832	0	65	22.5	2	1	1	1	76	49	0	0	1	0	1	0	0	1	0	1	0	0	60.6	0	61	0	0	0	0			60.6				2		61			0			0		0	61
833	0	62	21.6	2	1	1	0	90	37	1	0	1	0	0	1	0	8	1	1	0	0	47.9	0	48	0	0	0	0			47.9				2		48			0			0		0	48
834	0	67	23.5	1	1	1	1	83	67	1	0	0	1	0	0	0	8	1	1	1	0	60.1	0	60	0	0	0	0			60.1				2		60			0			0		0	60
835	0	72	23.5	1	1	1	0	67	51	0	0	1	1	0	0	0	8	1	1	1	1	60.2	0	60	0	0	0	0			60.2				2		60			0			0		0	60
837	0	67	22.5	1	1	1	0	79	41	1	0	1	1	0	1	0	8	1	1	1	0	46.5	0	47	0	0	0	0			46.5				2		47			0			0		0	47
838	0	51	30.2	1	1	1	0	65	32	1	0	0	1	0	1	0	8	1	1	1	0	56.2	0	56	0	0	0	0			56.2				2		56			0			0		0	56
839	0	73	22	2	1	1	0	0	100	1	0	0	1	0	0	0	8	1	1	1	1	58.3	0	58	0	0	0	0			58.3				1		58			0			0		0	58
840	0	74	23.2	1	1	1	0	72	46	0	0	1	0	0	0	0	8	1	1	1	1	59.2	0	59	0	0	0	0			59.2				2		59			0			0		0	59
842	0	72	22.7	2	1	1	1	82	0	0	0	0	0	0	0	0	8	1	1	0	0	43.2	0	43	0	0	0	0			43.2				2		43			0			0		0	43
843	1	66	29.5	2	1	1	1	83	66	0	0	0	0	0	0	0	8	1	1	0	0	56.6	0	57	0	0	0	0			56.6				2		57			0			0		0	57
845	0	56	20.5	1	2	1	1	80	71	1	0	1	1	0	0	0	8	1	1	0	0	56.5	0	57	0	0	0	0			56.5				2		57			0			0		0	57
846	0	58	21.3	1	1	1	0	80	30	1	0	0	0	0	0	0	8	1	1	0	0	52.9	0	53	0	0	0	0			52.9				2		53			0			0		0	53
847	0	70	25.7	2	1	1	1	65	57	0	0	0	1	0	0	0	8	1	1	0	0	53.3	0	53	0	0	0	0			53.3				2		53			0			0		0	53
849	0	63	22.1	1	1	1	1	54	45	1	0	1	1	1	0	0	8	1	1	0	0	55.5	0	56	0	0	0	0			55.5				2		56			0			0		0	56
850	0	72	27.1	1	1	1	1	70	100	0	0	0	1	0	0	0	8	1	1	1	0	52.1	0	52	0	0	0	0			52.1				2		52			0			0		0	52
852	0	61	22.6	1	1	1	0	77	64	1	0	1	1	1	0	0	8	1	1	0	0	52	0	52	0	0	0	0			52				2		52			0			0		0	52
854	0	69	23	2	1	1	0	78	57	0	0	1	0	0	0	0	8	1	1	0	0	53.9	0	54	0	0	0	0			53.9				2		54			0			0		0	54
855	0	72	25.9	2	1	1	0	75	52	0	0	1	1	0	0	0	8	1	1	1	0	54.6	0	55	0	0	0	0			54.6				2		55			0			0		0	55
857	0	79	20.7	1	1	1	0	72	33	0	0	1	1	0	1	0	8	1	1	0	0	53.6	0	54	0	0	0	0			53.6				2		54			0			0		0	54
860	0	57	28.4	2	1	1	1	75	30	0	0	1	1	0	0	0	8	1	1	0	0	53.6	0	54	0	0	0	0			53.6				2		54			0			0		0	54
861	0	61	21.4	1	1	1	0	76	58	0	0	1	0	0	1	1	8	1	1	0	0	53.5	0	54	0	0	0	0			53.5				2		53			0			0		0	53
864	0	73	29.9	1	1	1	1	71	68	0	0	1	1	0	0	0	8	1	1	0	0	44.8	0	45	0	0	0	0			44.8				2		45			0			0		0	45
865	0	65	23.1	2	1	1	0	78	47	0	0	1	1	0	0	0	8	1	1	0	0	51.3	0	51	0	0	0	0			51.3				2		51			0			0		0	51
866	0	62	24.2	2	1	1	1	83	39	0	0	0	1	0	0	0	8	1	1	0	0	52	0	52	0	0	0	0			52				2		52			0			0		0	52
867	0	67	22.2	1	1	1	0	80	38	0	0	0	1	0	1	0	8	1	1	0	0	37.1	0	37	0	0	0	0			37.1				2		37			0			0		0	37
868	0	68	29.1	1	1	1	0	76	30	0	0	0	1	0	0	0	8	1	1	1	0	47.2	0	47	0	0	0	0			47.2				2		47			0			0		0	47
869	0	54	25.4	2	1	1	0	70	30	1	0	0	0	0	0	0	8	1	1	0	0	39.9	0	40	0	0	0	0			39.9				2		40			0			0		0	40
870	0	68	22.5	1	1	1	0	80	30	0	0	1	1	0	0	0	8	1	1	0	0	50.9	0	51	0	0	0	0			50.9				2		51			0			0		0	51
871	0	72	22	1	1	1	1	74	41	1	0	0	1	0	1	1	8	1	1	0	0	47.6	0	48	0	0	0	0			47.6				2		48			0			0		0	48
873	0	65	24.2	1	2	1	0	74	69	0	0	1	1	0	0	0	8	1	1	1	1	49.9	0	50	0	0	0	0			49.9				2		50			0			0		0	50
874	0	76	22.5	1	1	1	1	73	85	0	0	0	1	0	0	1	8	1	1	1	0	46.5	0	47	0	0	0	0			46.5				2		47			0			0		0	47
875	0	57	23.8	2	2	2	0	71	20	1	0	1	1	1	0	0	8	1	1	0	0	48.3	0	48	0	0	0	0			48.3				2		48			0			0		0	48
879	0	64	21.7	2	1	1	0	68	45	1	0	0	0	0	0	0	8	1	1	0	0	46	0	46	0	0	0	0			46				2		46			0			0		0	46
880	0	65	24.2	2	2	2	0	69	20	0	0	1	1	0	0	0	8	1	1	1	1	49	0	49	0	0	0	0			49				2		49			0			0		0	49
884	0	67	27.1	2	1	1	1	85	30	0	0	0	1	0	0	0	8	1	1	0	0	49.8	0	50	0	0	0	0			49.8				2		50			0			0		0	50
886	0	64	24.8	1	1	1	1	77	59	1	0	0	0	0	0	0	8	1	1	0	0	45.1	0	45	0	0	0	0			45.1				2		45			0			0		0	45
887	0	79	21.5	2	1	1	1	82	46	0	0	0	1	0	0	0	8	1	1	0	0	49.2	0	49	0	0	0	0			49.2				2		49			0			0		0	49
888	0	51	21.7	1	1	1	0	58	21	0	0	0	0	0	0	0	8	1	1	0	0	43.2	0	43	0	0	0	0			43.2				2		43			0			0		0	43
891	0	63	22.5	2	1	1	0	85	52	1	0	0	1	0	0	0	8	1	1	0	0	49	0	49	0	0	0	0			49				2		49			0			0		0	49
892	0	81	20.3	1	1	1	1	77	78	0	0	1	0	0	1	1	8	1	1	0	0	37.5	0	38	0	0	0	0			37.5				2		38			0			0		0	38
893	0	70	20.7	2	1	1	0	67	55	0	0	0	0	0	0	0	8	1	1	0	0	48	0	48	0	0	0	0			48				2		48			0			0		0	48
896	0	60	21.1	2	2	2	0	81	69	0	0	1	1	1	1	0	8	1	1	0	0	47.9	0	48	0	0	0	0			47.9				2		48			0			0		0	48
899	0	73	23.9	2	1	1	0	79	30	0	0	0	0	0	0	0	8	1	1	0	0	45.3	0	45	0	0	0	0			45.3				2		45			0			0		0	45
900	0	73	24.8	2	1	1	1	70	27	0	0	1	1	0	0	0	8	1	1	1	0	47.5	0	48	0	0	0	0			47.5				2		48			0			0		0	48
902	0	81	20.6	2	1	1	0	76	46	0	0	0	0	0	0	0	8	1	1	0	0	44.5	0	45	0	0	0	0			44.5				2		45			0			0		0	45
905	0	56	24.6	2	1	1	1	74	69	1	0	0	1	0	0	0	8	1	1	0	0	45.8	0	46	0	0	0	0			45.8				2		46			0			0		0	46
906	0	73	23.2	1	1	1	1	76	70	0	0	0	1	0	1	0	8	1	1	0	0	44.8	0	45	0	0	0	0			44.8				2		45			0			0		0	45
907	0	79	17.5	1	1	1	1	75	67	0	0	0	1	0	0	0	8	1	1	0	0	44.5	0	45	0	0	0	0			44.5				2		44			0			0		0	44
908	1	62	21.7	1	1	1	1	88	31	1	0	1	1	0	0	0	8	1	1	0	0	43.8	0	44	0	0	0	0			43.8				2		44			0			0		0	44
909	0	56	22.7	2	1	1	1	94	43	1	0	0	1	0	0	0	8	1	1	1	1	44.6	0	45	0	0	0	0			44.6				2		45			0			0		0	45
910	0	69	32	1	1	1	0	78	39	0	0	1	1	0	1	0	8	0	1	0	0	45.4	0	45	0	0	0	0			45.4				2		45			0			0		0	45
911	0	61	22.5	2	1	1	0	75	38	0	0	0	1	0	0	0	8	1	1	0	1	37.4	0	37	0	0	0	0			37.4				2		37			0			0		0	37
913	0	69	26.4	2	1	1	0	80	57	1	0	0	0	0	0	0	8	0	1	1	0	45	0	45	0	0	0	0			45				2		45			0			0		0	45
914	0	74	27.1	1	1	1	0	74	30	0	0	0	0	0	0	0	8	1	1	0	0	40.8	0	41	0	0	0	0			40.8				2		41			0			0		0	41
915	0	70	26.9	2	1	1	0	77	60	0	0	1	1	0	0	0	8	1	1	0	0	38.7	0	39	0	0	0	0			38.7				2		39			0			0		0	39
916	0	66	24.9	1	1	1	0	74	27	0	0	1	1	0	1	0	8	1	1	0	0	44.2	0	44	0	0	0	0			44.2				2		44			0			0		0	44
917	0	72	22.6	2	1	1	0	70	40	0	0	1	1	0	0	0	8	1	1	1	0	44.5	0	45	0	0	0	0			44.5				2		44			0			0		0	44
918	0	71	24.9	1	1	1	1	72	62	0	0	0	1	0	1	0	8	1	1	1	1	39.5	0	40	0	0	0	0			39.5				2		39			0			0		0	39
920	0	74	20.7	2	1	1	1	83	36	0	0	0	1	0	0	0	8	1	1	0	0	40.3	0	40	0	0	0	0			40.3				2		40			0			0		0	40
922	0	61	25.1	1	1	1	0	82	33	1	0	0	0	0	0	0	8	1	1	0	0	43.4	0	43	0	0	0	0			43.4				2		43			0			0		0	43
925	0	69	20.4	1	1	1	1	83	59	1	0	0	1	0	1	0	8	1	1	0	0	43.5	0	44	0	0	0	0			43.5				2		44			0			0		0	44
929	0	58	23.7	1	1	1	0	95	50	0	0	0	1	0	0	0	8	1	1	1	0	36.8	0	37	0	0	0	0			36.8				2		37			0			0		0	37
930	0	61	28	2	1	1	0	69	21	1	0	1	1	1	0	0	8	1	1	0	0	42.8	0	43	0	0	0	0			42.8				2		43			0			0		0	43
931	1	71	22.1	1	1	1	0	65	4	0	0	0	1	0	0	1	8	1	1	0	0	42.6	0	43	0	0	0	0			42.6				2		43			0			0		0	43
934	0	54	23.3	2	1	1	0	70	30	0	0	0	1	0	0	0	8	1	1	0	0	38.8	0	39	0	0	0	0			38.8				2		39			0			0		0	39
936	0	59	23.6	2	2	2	0	73	53	1	0	0	0	0	0	0	8	1	1	1	0	36.7	0	37	0	0	0	0			36.7				2		37			0			0		0	37
937	0	74	25.7	1	2	2	1	70	56	1	0	0	1	0	0	0	8	1	1	0	0	41.5	0	42	0	0	0	0			41.5				2		41			0			0		0	41
938	0	75	27.2	1	1	1	0	78	77	0	0	1	1	0	0	0	8	1	1	0	0	41	0	41	0	0	0	0			41				2		41			0			0		0	41
939	0	64	21.7	2	1	1	0	43	40	0	0	1	0	0	0	0	8	1	1	1	1	39.8	0	40	0	0	0	0			39.8				1		40			0			0		0	40

## Sheet: Variables
No		None
ID		None
Sex		{0, male}{1, female}
age		None
BMI		None
OP_side		{1, right}{2, left}{3, both}
Both		{1, unilateral}...
Patients		{1, each patient}...
Preop_Sx		{0, Asymptomatic}...
Preop_stenosis		None
Contra_stenosis		None
Smoking		{0, no}{1, yes}...
cancer		{0, no}{1, yes}...
DM		{0, no}{1, yes}...
HTN		{0, no}{1, yes}...
Dyslipidemia		{0, no}{1, yes}...
CKD		{0, no}{1, yes}...
PAD		{0, no}{1, yes}...
OP_Method		{1, primary closure}{5, eversion}{6,bypass}{8,patch}
shunt		{0, no}{1, yes}...
Anesthesia		{1, general}{2, regional}{3, other}
CAD		{0, no}{1, yes}...
Periop_heartTx		{0, no}{1, yes}...
fuperiod		None
fudeath		{0, alive}{1, dead}
survival		None
Late_Death		{0, no}{1, yes}...
Periop_stroke		{0, no}{1, yes}...
Periop_Minorstroke		{0, no}{1, yes}...
Late_stroke		{0, no}{1, yes}...
Late_minor		{0, no}{1, yes}...
Late_major		{0, no}{1, yes}...
Late_CLstroke		{0, no}{1, yes}...
Late_anyStr		{0, no}{1, yes}...
stroke_free_DUR		None
ReSt_Deg		None
ReStLoc		None
ReStChar		None
Pre_Ste_Cat		None
ReSt_Deg_Cat		{1, <49}{2, 50-69}{2, 70-99}{3, 100}
ReSt_Free		None
ICAPSV		None
V2V1ratio		None
Restenosis		None
Occ_Sx		{0, no}{1, yes}...
RestenosisSx		{0, no}{1, yes}...
All_stroke_ipsi		{0, no}{1, yes}...
ReTr_Met		{1, stent}{2, balloon}.
ReTreat		{0, no}{1, yes}...
ReTr_Free		None
ReTr_fu		None
